# Supplementary material for: Attributable risk from distributed lag models
Source: BMC Med Res Methodol. 2014 Apr 23;14:55. doi: 10.1186/1471-2288-14-55 (PMC4021419; doi:10.1186/1471-2288-14-55)
Supplement: Additional file 1 — R script implementing the function to compute attributable risk measures. [file 1471-2288-14-55-S1.zip]

Archive with 1 entries (1 files):
- attrdl.R
