# Supplementary material for: Attributable risk from distributed lag models
Source: BMC Med Res Methodol. 2014 Apr 23;14:55. doi: 10.1186/1471-2288-14-55 (PMC4021419; doi:10.1186/1471-2288-14-55)
Supplement: Additional file 1 — R script implementing the function to compute attributable risk measures. [file 1471-2288-14-55-S1.zip › attrdl.R]

###
### (c) Antonio Gasparrini 2014
#
################################################################################
# FUNCTION FOR COMPUTING ATTRIBUTABLE MEASURES FROM DLNM
#   REQUIRES dlnm VERSION 2.0.9 AND ON
################################################################################
#
# DISCLAIMER:
#   THE CODE COMPOSING THIS FUNCTION HAS NOT BEEN SYSTEMATICALLY TESTED. THE
#   PRESENCE OF BUGS CANNOT BE RULED OUT. ALSO, ALTHOUGH WRITTEN GENERICALLY
#   FOR WORKING IN DIFFERENT SCENARIOS AND DATA, THE FUNCTION HAS NOT BEEN
#   TESTED IN CONTEXTS DIFFERENT THAN THE EXAMPLE INCLUDED IN THE PAPER.
#   IT IS RESPONSIBILITY OF THE USER TO CHECK THE RELIABILITY OF THE RESULTS IN
#   DIFFERENT APPLICATIONS.
#
# 16 APRIL 2014
# AN UPDATED VERSION OF THIS FUNCTION CAN BE FOUND AT www.ag-myresearch.com
#
#
################################################################################
# SEE THE PDF WITH A DETAILED DOCUMENTATION AT www.ag-myresearch.com
#
#   - x: AN EXPOSURE VECTOR OR (ONLY FOR dir="back") A MATRIX OF LAGGED EXPOSURES
#   - basis: THE CROSS-BASIS COMPUTED FROM x
#   - cases: THE CASES VECTOR OR (ONLY FOR dir="forw") THE MATRIX OF FUTURE CASES
#   - model: THE FITTED MODEL
#   - coef AND vcov: COEF AND VCOV FOR basis IF model IS NOT PROVIDED
#   - type: EITHER "an" OR "af" FOR ATTRIBUTABLE NUMBER OR FRACTION
#   - dir: EITHER "back" OR "forw" FOR BACKWARD OR FORWARD PERSPECTIVES
#   - tot: IF TRUE, THE TOTAL ATTRIBUTABLE RISK IS COMPUTED
#   - range: THE RANGE OF EXPOSURE. IF NULL, THE WHOLE RANGE IS USED
#   - sim: IF SIMULATION SAMPLES SHOULD BE RETURNED. ONLY FOR tot=TRUE
#   - nsim: NUMBER OF SIMULATION SAMPLES
################################################################################
attrdl <- function(x,basis,cases,model=NULL,coef=NULL,vcov=NULL,type="af",
  dir="back",tot=TRUE,range=NULL,sim=FALSE,nsim=5000) {
################################################################################
#
  type <- match.arg(type,c("an","af"))
  dir <- match.arg(dir,c("back","forw"))
#
  # SELECT RANGE (FORCE TO CENTERING VALUE OTHERWISE, MEANING NULL RISK)
  if(!is.null(range)) x[x<range[1]|x>range[2]] <- attr(basis,"argvar")$cen
#
  # COMPUTE THE MATRIX OF
  #   - LAGGED EXPOSURES IF dir="back"
  #   - CONSTANT EXPOSURES ALONG LAGS IF dir="forw"
  lag <- attr(basis,"lag")
  if(NCOL(x)==1L) {
    xlag <- if(dir=="back") dlnm:::Lag2(x,seq(lag[1],lag[2])) else 
      matrix(rep(x,diff(lag)+1),length(x))
  } else {
    if(dir=="forw") stop("'x' must be a vector when dir='forw'")
    if(ncol(x)!=diff(lag)+1) stop("dimension of 'x' not compatible with 'basis'")
  }
#
  # cases: TRANFORM IN MEAN OF FUTURE CASES IF dir="forw"
  if(NCOL(cases)>1L) {
    if(dir=="back") stop("'cases' must be a vector if dir='back'")
    if(ncol(cases)!=diff(lag)+1) stop("dimension of 'cases' not compatible")
    cases <- rowMeans(cases)
  } else {
    if(dir=="forw") cases <- rowMeans(dlnm:::Lag2(cases,-seq(lag[1],lag[2])))
  }
#
################################################################################
#
  # EXTRACT COEF AND VCOV IF MODEL IS PROVIDED
  if(!is.null(model)) {
    name <- deparse(substitute(basis))
    cond <- paste0(name,"[[:print:]]*v[0-9]{1,2}\\.l[0-9]{1,2}")
    if(ncol(basis)==1L) cond <- name
    model.class <- class(model)
    coef <- dlnm:::getcoef(model,model.class,cond)
    vcov <- dlnm:::getvcov(model,model.class,cond)
  }
#
  # CHECK IF REDUCED ESTIMATES ARE PROVIDED
  red <- length(coef)!=ncol(basis)
#
################################################################################
#
  # COMPUTE CROSS-BASIS (OR ONEBASIS IF REDUCED)
  basisnew <- if(!red) 
    do.call(crossbasis,list(x=xlag,lag=lag,argvar=attr(basis,"argvar"),
      arglag=attr(basis,"arglag"))) else 
    do.call(onebasis,c(list(x=x),attr(basis,"argvar")))
#  
  # CHECK DIMENSIONS  
  if(length(coef)!=ncol(basisnew))
    stop("arguments 'basis' do not match 'model' or 'coef'-'vcov'")
  if(any(dim(vcov)!=c(length(coef),length(coef)))) 
    stop("arguments 'coef' and 'vcov' do no match")
  if(red&&dir=="back") stop("only dir='forw' allowed for reduced estimates")
#
################################################################################
#
  # COMPUTE AF AND AN 
  af <- 1-exp(-rowSums(as.matrix(basisnew%*%coef)))
  an <- af*cases
#
  # TOTAL
  if(tot) {
    isna <- is.na(an)
    an <- sum(an,na.rm=T)
    af <- an/sum(cases[!isna])
  }
#
################################################################################
#
  # EMPIRICAL CONFIDENCE INTERVALS
  if(!tot && sim) {
    sim <- FALSE
    warning("simulation samples only returned for tot=T")
  }
  if(sim) {
    # SAMPLE COEF
    k <- length(coef)
    eigen <- eigen(vcov)
    X <- matrix(rnorm(length(coef)*nsim),nsim)
    coefsim <- coef + eigen$vectors %*% diag(sqrt(eigen$values),k) %*% t(X)
    # RUN THE LOOP
    ansim <- apply(coefsim,2, function(coefi) 
      sum((1-exp(-drop(basisnew%*%coefi)))*cases,na.rm=T))
    afsim <- ansim/sum(cases[!isna])
  }
#
################################################################################
#
  res <- if(sim) {
    if(type=="an") ansim else afsim
  } else {
    if(type=="an") an else af    
  }
#
  return(res)
}

#
