# Supplementary material for: Attributable risk from distributed lag models
Source: BMC Med Res Methodol. 2014 Apr 23;14:55. doi: 10.1186/1471-2288-14-55 (PMC4021419; doi:10.1186/1471-2288-14-55)
Supplement: Additional file 3 — R script for fitting the regression models in the example. [file 1471-2288-14-55-S3.zip › 01.runmodel.R]

###############################################################################
# SUPPLEMENTARY MATERIAL:
#   "Attributable risk from distributed lag models"
#   Antonio Gasparrini & Michela Leone
#   BMC Medical Research Methodology 2014
#
# April 2014
# See www.ag-myresearch.com for an updated version of this code
################################################################################

library(dlnm) ; library(splines) ; library(foreign) ; library(tsModel)

# LOAD THE DATA
lndn <- read.csv("london.csv")

################################################################################
# DERIVE THE CROSS-BASIS

# KNOTS FOR EXPOSURE-RESPONSE FUNCTION
vk <- equalknots(lndn$tmean,fun="bs",df=4,degree=2)

# KNOTS FOR THE LAG-RESPONSE FUNCTION
maxlag <- 25
lk <- logknots(maxlag,3)

# CENTERING VALUE (AND PERCENTILE)
cen <- 20
sum(lndn$tmean<cen,na.rm=T)/sum(!is.na(lndn$tmean))

# COMPUTE THE CROSS-BASIS
cb <- crossbasis(lndn$tmean, lag=maxlag, argvar=list(fun="bs",degree=2,
  knots=vk,cen=cen), arglag=list(knots=lk))

# SUMMARY
summary(cb)

# COMPUTE 1ST AND 99TH PERCENTILES
(perc <- quantile(lndn$tmean,c(0.01,0.99)))

################################################################################
# RUN THE MODEL AND OBTAIN PREDICTIONS

# RUN THE MODEL
model <- glm(death~cb+ns(time,10*14)+dow,family=quasipoisson(),lndn)

# PREDICTION FOR 3D AND OVERALL CUMULATIVE
cp1 <- crosspred(cb,model,at=seq(min(lndn$tmean,na.rm=T),
  max(lndn$tmean,na.rm=T),length=25))
cp1cold <- crosspred(cb,model,at=seq(min(lndn$tmean,na.rm=T),
  cen,length=20))
cp1hot <- crosspred(cb,model,at=seq(cen,max(lndn$tmean,na.rm=T),
  length=20))

# PREDICTIONS AT 1ST AND 99TH PERCENTILES
cp2 <- crosspred(cb,model,at=perc,bylag=0.2)

# PREDICTION FOR LAG-RESPONSE CURVES
cp3 <- crosspred(cb,model,at=c(25,27,29),bylag=0.2)

#
