# Supplementary material for: Attributable risk from distributed lag models
Source: BMC Med Res Methodol. 2014 Apr 23;14:55. doi: 10.1186/1471-2288-14-55 (PMC4021419; doi:10.1186/1471-2288-14-55)
Supplement: Additional file 4 — R script for computing attributable risk in the example. [file 1471-2288-14-55-S4.zip › 02.results.R]

###############################################################################
# SUPPLEMENTARY MATERIAL:
#   "Attributable risk from distributed lag models"
#   Antonio Gasparrini & Michela Leone
#   BMC Medical Research Methodology 2014
#
# April 2014
# See www.ag-myresearch.com for an updated version of this code
################################################################################

# LOAD THE FUNCTION attrdl
# (READ THE ACCOMPANYING PDF FOR DOCUMENTATION)
source("attrdl.R")


# OVERALL CUMULATIVE RR AT 1ST AND 99TH PERCENTILES
with(cp2,cbind(allRRfit,allRRlow,allRRhigh))
# REPORTED IN THE MAIN TEXT

# GLOBAL BACKWARD ATTRIBUTABLE RISK OF TEMPERATURE (NUMBER AND FRACTION)
attrdl(lndn$tmean,cb,lndn$death,model,type="an")
attrdl(lndn$tmean,cb,lndn$death,model)
# COMPARE WITH TABLE 1

# GLOBAL FORWARD ATTRIBUTABLE RISK OF TEMPERATURE (NUMBER AND FRACTION)
attrdl(lndn$tmean,cb,lndn$death,model,dir="forw",type="an")
attrdl(lndn$tmean,cb,lndn$death,model,dir="forw")

# WITH EMPIRICAL CONFIDENCE INTERVALS
# (NB: eCI ARE DIFFERENT AS OBTAINED EMPIRACALLY FROM RANDOM SAMPLES)
quantile(attrdl(lndn$tmean,cb,lndn$death,model,sim=T,nsim=1000),c(0.025,0.975))
# COMPARE WITH TABLE 1

# ATTRIBUTABLE FRACTION COMPONENT DUE TO HEAT
attrdl(lndn$tmean,cb,lndn$death,model,range=c(cen,100))*100
# COMPARE WITH TABLE 1

# ATTRIBUTABLE FRACTION COMPONENT DUE TO MILD COLD
attrdl(lndn$tmean,cb,lndn$death,model,range=c(perc[1],cen))*100
# COMPARE WITH TABLE 2

# DAILY ATTRIBUTABLE DEATHS DUE TO COLD IN SECOND MONTH, FORWARD & BACKWARD
attrdl(lndn$tmean,cb,lndn$death,model,tot=F,type="an",range=c(-100,cen))[31:60]
attrdl(lndn$tmean,cb,lndn$death,model,tot=F,type="an",dir="forw",
  range=c(-100,cen))[31:60]

#
