# Supplementary material for: Attributable risk from distributed lag models
Source: BMC Med Res Methodol. 2014 Apr 23;14:55. doi: 10.1186/1471-2288-14-55 (PMC4021419; doi:10.1186/1471-2288-14-55)
Supplement: Additional file 6 — File with data used in the example. [file 1471-2288-14-55-S6.zip › london.csv]

date	year	month	day	time	yday	dow	tmean	tmin	tmax	dewp	rh	death
1993-01-01	1993	1	1	1	1	Fri	4.62538242340088	1.56836700439453	7.6701512336731	2.39499139785767	79.3721160888672	233
1993-01-02	1993	1	2	2	2	Sat	-0.167988851666451	-2.75505638122559	2.39909291267395	-1.50275039672852	85.9125137329102	228
1993-01-03	1993	1	3	3	3	Sun	-0.874595761299133	-5.15733957290649	3.40111494064331	-5.21735286712646	69.3525085449219	228
1993-01-04	1993	1	4	4	4	Mon	2.47896790504456	-1.98931682109833	6.94129276275635	2.04246711730957	88.2348556518555	223
1993-01-05	1993	1	5	5	5	Tue	7.44768047332764	3.45344161987305	11.4391288757324	8.62842178344727	94.0435638427734	246
1993-01-06	1993	1	6	6	6	Wed	9.95112133026123	7.77774143218994	12.1259651184082	10.1347713470459	90.0322799682617	242
1993-01-07	1993	1	7	7	7	Thu	6.97507810592651	2.91659951210022	11.0415496826172	5.92512321472168	93.5543975830078	226
1993-01-08	1993	1	8	8	8	Fri	7.34031534194946	3.43071866035461	11.2472724914551	0.176651254296303	67.0390853881836	218
1993-01-09	1993	1	9	9	9	Sat	7.90802335739136	3.64662885665894	12.1663589477539	8.9317569732666	84.8019714355469	212
1993-01-10	1993	1	10	10	10	Sun	9.9246997833252	7.7856183052063	12.0653162002563	9.62987995147705	89.4421463012695	218
1993-01-11	1993	1	11	11	11	Mon	8.88506698608398	7.00001668930054	10.7715587615967	1.59420561790466	59.0506896972656	240
1993-01-12	1993	1	12	12	12	Tue	5.47354602813721	3.24588823318481	7.70067691802979	-1.73256623744965	60.8709182739258	199
1993-01-13	1993	1	13	13	13	Wed	8.95333099365234	4.78183889389038	13.1221561431885	6.96984386444092	79.2150115966797	212
1993-01-14	1993	1	14	14	14	Thu	7.58196592330933	4.49221420288086	10.6699342727661	0.945895731449127	63.9350090026855	218
1993-01-15	1993	1	15	15	15	Fri	9.89336681365967	6.87679672241211	12.9101448059082	7.51278400421143	74.7777938842773	211
1993-01-16	1993	1	16	16	16	Sat	11.119607925415	9.16885089874268	13.0726671218872	9.08226299285889	79.1096038818359	165
1993-01-17	1993	1	17	17	17	Sun	9.77961921691895	8.05390930175781	11.5073089599609	4.14428091049194	67.8865814208984	192
1993-01-18	1993	1	18	18	18	Mon	5.98575925827026	2.95528507232666	9.01455497741699	0.930097818374634	68.8179779052734	202
1993-01-19	1993	1	19	19	19	Tue	7.67687749862671	4.17331171035767	11.1785802841187	2.55548214912415	75.0635299682617	185
1993-01-20	1993	1	20	20	20	Wed	10.2527923583984	8.10191535949707	12.4057912826538	9.41157913208008	85.9044952392578	195
1993-01-21	1993	1	21	21	21	Thu	9.82017421722412	7.12145709991455	12.5191326141357	6.95351266860962	84.5285263061523	204
1993-01-22	1993	1	22	22	22	Fri	9.36471462249756	7.12636423110962	11.6044569015503	5.74274015426636	81.1385879516602	204
1993-01-23	1993	1	23	23	23	Sat	8.80213356018066	5.17442226409912	12.4281034469604	5.42518424987793	82.8807144165039	179
1993-01-24	1993	1	24	24	24	Sun	8.97734832763672	6.22392654418945	11.7309541702271	1.2541651725769	56.7546539306641	198
1993-01-25	1993	1	25	25	25	Mon	4.17342901229858	2.00390696525574	6.34211730957031	-2.58493590354919	61.2166061401367	184
1993-01-26	1993	1	26	26	26	Tue	4.53247308731079	-0.762409865856171	9.82064819335938	-0.437852531671524	77.4055404663086	214
1993-01-27	1993	1	27	27	27	Wed	7.38476896286011	4.68009090423584	10.0896339416504	6.63038301467896	93.7863998413086	216
1993-01-28	1993	1	28	28	28	Thu	8.4799337387085	6.50428581237793	10.4569406509399	7.49156951904297	87.5281982421875	187
1993-01-29	1993	1	29	29	29	Fri	7.75163650512695	5.65348386764526	9.85095500946045	6.78680992126465	90.0350494384766	201
1993-01-30	1993	1	30	30	30	Sat	6.27892971038818	4.16908836364746	8.39859104156494	2.69362163543701	77.6906051635742	216
1993-01-31	1993	1	31	31	31	Sun	5.53039264678955	2.96754288673401	8.09249019622803	4.71644306182861	87.1487731933594	182
1993-02-01	1993	2	1	32	32	Mon	5.31853866577148	3.32105016708374	7.3159065246582	-0.637852549552917	64.6384429931641	190
1993-02-02	1993	2	2	33	33	Tue	6.47604656219482	2.32491207122803	10.624041557312	4.5949125289917	79.0330657958984	216
1993-02-03	1993	2	3	34	34	Wed	4.61536884307861	2.69571614265442	6.53571128845215	4.36276960372925	97.8931579589844	197
1993-02-04	1993	2	4	35	35	Thu	2.75301074981689	1.61385202407837	3.90771460533142	2.1580662727356	93.7134323120117	186
1993-02-05	1993	2	5	36	36	Fri	1.86535680294037	-0.675701320171356	4.4200267791748	-0.428664177656174	85.093879699707	193
1993-02-06	1993	2	6	37	37	Sat	5.62742185592651	0.667012810707092	10.5115060806274	3.90142822265625	82.2904891967773	203
1993-02-07	1993	2	7	38	38	Sun	8.01951313018799	5.46504592895508	10.5870151519775	8.2977876663208	95.6243743896484	184
1993-02-08	1993	2	8	39	39	Mon	8.58858680725098	7.16838598251343	10.0144758224487	6.44544172286987	84.9333114624023	176
1993-02-09	1993	2	9	40	40	Tue	6.32034730911255	5.81194496154785	6.84017276763916	4.57309150695801	86.5504455566406	196
1993-02-10	1993	2	10	41	41	Wed	4.23239803314209	2.91949582099915	5.54646635055542	0.190483182668686	73.3395156860352	180
1993-02-11	1993	2	11	42	42	Thu	3.19116711616516	1.82718420028687	4.55541276931763	0.873921036720276	82.7253723144531	209
1993-02-12	1993	2	12	43	43	Fri	3.62382459640503	1.8478639125824	5.39940786361694	2.08948850631714	89.6655654907227	193
1993-02-13	1993	2	13	44	44	Sat	4.86401748657227	2.25042510032654	7.48775386810303	2.88774943351746	90.4058303833008	188
1993-02-14	1993	2	14	45	45	Sun	2.9715621471405	1.34338426589966	4.59970331192017	0.395508468151093	88.29443359375	200
1993-02-15	1993	2	15	46	46	Mon	4.26531171798706	0.768356323242188	7.75895977020264	2.50245380401611	88.1072845458984	176
1993-02-16	1993	2	16	47	47	Tue	6.115065574646	2.97922992706299	9.24874114990234	2.97075891494751	77.2918930053711	211
1993-02-17	1993	2	17	48	48	Wed	8.79918575286865	6.76540565490723	10.8344078063965	6.29128980636597	78.1822204589844	186
1993-02-18	1993	2	18	49	49	Thu	8.24473094940186	6.75259876251221	9.7387638092041	5.05497169494629	77.4985580444336	188
1993-02-19	1993	2	19	50	50	Fri	7.18888378143311	4.97879695892334	9.39883613586426	-1.1291116476059	52.8218688964844	204
1993-02-20	1993	2	20	51	51	Sat	5.61131429672241	2.55756449699402	8.66244220733643	0.767235338687897	70.914306640625	197
1993-02-21	1993	2	21	52	52	Sun	5.52801752090454	3.33495354652405	7.7208456993103	-6.63645458221436	42.3728866577148	158
1993-02-22	1993	2	22	53	53	Mon	4.02680444717407	1.8851420879364	6.18011236190796	-3.95760774612427	56.4006080627441	208
1993-02-23	1993	2	23	54	54	Tue	3.85720252990723	0.404410749673843	7.30639839172363	-4.09534931182861	58.0737915039062	212
1993-02-24	1993	2	24	55	55	Wed	5.87609624862671	2.73848986625671	9.01151371002197	-0.524781048297882	61.9460220336914	199
1993-02-25	1993	2	25	56	56	Thu	5.90915012359619	3.57162261009216	8.24601173400879	-0.625656962394714	61.4157371520996	192
1993-02-26	1993	2	26	57	57	Fri	4.11692523956299	2.88771677017212	5.34695482254028	0.700764238834381	79.2637939453125	215
1993-02-27	1993	2	27	58	58	Sat	2.40023350715637	0.808039546012878	3.99140381813049	-6.0784125328064	54.4424743652344	223
1993-02-28	1993	2	28	59	59	Sun	0.778290867805481	-1.732048869133	3.28553462028503	-4.90994691848755	66.4524154663086	185
1993-03-01	1993	3	1	60	60	Mon	2.29374265670776	-0.542495310306549	5.12677955627441	-3.43338537216187	65.9059219360352	194
1993-03-02	1993	3	2	61	61	Tue	2.9160168170929	2.05275297164917	3.78033852577209	-1.47301471233368	72.614616394043	181
1993-03-03	1993	3	3	62	62	Wed	3.32774114608765	1.97991824150085	4.67563199996948	-2.79670929908752	65.1879425048828	205
1993-03-04	1993	3	4	63	63	Thu	2.86119437217712	1.53013324737549	4.19219923019409	-4.09803295135498	59.1101722717285	202
1993-03-05	1993	3	5	64	64	Fri	5.18597745895386	1.06565678119659	9.31494998931885	1.29167556762695	77.1449432373047	196
1993-03-06	1993	3	6	65	65	Sat	7.86172437667847	5.06572008132935	10.6668262481689	3.55504775047302	70.6101913452148	195
1993-03-07	1993	3	7	66	66	Sun	7.55264234542847	5.77164363861084	9.34231758117676	1.67795133590698	62.413948059082	227
1993-03-08	1993	3	8	67	67	Mon	8.48510837554932	4.86208057403564	12.1118478775024	0.0793584808707237	53.3637924194336	222
1993-03-09	1993	3	9	68	68	Tue	5.89602899551392	1.69507884979248	10.1048078536987	-2.16757893562317	51.9125213623047	167
1993-03-10	1993	3	10	69	69	Wed	6.82951784133911	1.72149133682251	11.9471454620361	3.80642747879028	70.4976348876953	223
1993-03-11	1993	3	11	70	70	Thu	9.66878795623779	4.62464952468872	14.7192449569702	2.19461750984192	53.8799133300781	217
1993-03-12	1993	3	12	71	71	Fri	10.6537847518921	5.36527919769287	15.9477796554565	3.28165030479431	54.8212966918945	194
1993-03-13	1993	3	13	72	72	Sat	12.1371145248413	7.87186765670776	16.4067115783691	3.99698972702026	51.3521194458008	209
1993-03-14	1993	3	14	73	73	Sun	12.2315349578857	7.8981032371521	16.5666542053223	6.25442314147949	64.1593170166016	224
1993-03-15	1993	3	15	74	74	Mon	13.6001424789429	8.22512722015381	18.9746074676514	3.99646949768066	51.3500747680664	212
1993-03-16	1993	3	16	75	75	Tue	10.3388929367065	8.25154590606689	12.4316930770874	4.83820533752441	67.3590316772461	192
1993-03-17	1993	3	17	76	76	Wed	12.7246208190918	8.47064399719238	16.9755878448486	5.93268775939941	63.5226631164551	194
1993-03-18	1993	3	18	77	77	Thu	11.7160787582397	8.83124732971191	14.6015214920044	4.17867374420166	56.9550628662109	209
1993-03-19	1993	3	19	78	78	Fri	7.059250831604	1.55515217781067	12.5571765899658	-1.66640424728394	48.4660110473633	197
1993-03-20	1993	3	20	79	79	Sat	7.21310329437256	0.956921517848969	13.595814704895	0.172884583473206	54.1816711425781	207
1993-03-21	1993	3	21	80	80	Sun	9.42743301391602	5.56727123260498	13.3367948532104	5.65961980819702	69.9802398681641	189
1993-03-22	1993	3	22	81	81	Mon	10.4183282852173	8.03619384765625	12.8011713027954	5.49002170562744	71.5529403686523	185
1993-03-23	1993	3	23	82	82	Tue	7.13526201248169	3.0332658290863	11.2423534393311	-1.42670297622681	51.3623580932617	172
1993-03-24	1993	3	24	83	83	Wed	6.16060876846313	1.53102707862854	10.7985458374023	-0.984290063381195	54.8143920898438	189
1993-03-25	1993	3	25	84	84	Thu	6.1698317527771	2.60156416893005	9.74581527709961	-2.46085405349731	52.6100616455078	188
1993-03-26	1993	3	26	85	85	Fri	4.60651254653931	0.374056905508041	8.83432674407959	-1.7953360080719	60.8139152526855	202
1993-03-27	1993	3	27	86	86	Sat	4.35236310958862	0.415892571210861	8.28462791442871	-1.51938307285309	56.1238746643066	186
1993-03-28	1993	3	28	87	87	Sun	6.13962364196777	1.81519651412964	10.4597291946411	-3.53227162361145	46.3181037902832	193
1993-03-29	1993	3	29	88	88	Mon	8.41300868988037	4.60951614379883	12.2137489318848	-0.198552712798119	52.168773651123	213
1993-03-30	1993	3	30	89	89	Tue	10.4063415527344	7.53420877456665	13.2787933349609	8.00065326690674	81.9680480957031	192
1993-03-31	1993	3	31	90	90	Wed	8.45148944854736	5.33670711517334	11.5914764404297	7.93067026138306	89.5557403564453	221
1993-04-01	1993	4	1	91	91	Thu	7.40824222564697	5.48981952667236	9.32932949066162	4.73190975189209	90.1923675537109	192
1993-04-02	1993	4	2	92	92	Fri	7.12201595306396	1.85633325576782	12.3914737701416	-0.420855045318604	57.0313835144043	197
1993-04-03	1993	4	3	93	93	Sat	6.98728561401367	3.07810091972351	10.9057960510254	1.67202603816986	61.7065734863281	230
1993-04-04	1993	4	4	94	94	Sun	7.72364711761475	3.21357774734497	12.2346534729004	-0.292683124542236	56.1694450378418	211
1993-04-05	1993	4	5	95	95	Mon	9.25860404968262	5.76989269256592	12.7448616027832	5.28167676925659	72.9376602172852	211
1993-04-06	1993	4	6	96	96	Tue	10.2541494369507	8.15304851531982	12.3555555343628	2.18697333335876	54.5880126953125	214
1993-04-07	1993	4	7	97	97	Wed	8.36959552764893	5.92016839981079	10.8171644210815	6.89632177352905	87.4804458618164	190
1993-04-08	1993	4	8	98	98	Thu	10.4624042510986	8.03427600860596	12.8906764984131	3.8328058719635	63.3494148254395	217
1993-04-09	1993	4	9	99	99	Fri	9.5775785446167	8.27785682678223	10.878306388855	6.46724796295166	81.7329864501953	182
1993-04-10	1993	4	10	100	100	Sat	9.03893280029297	4.26221561431885	13.8122301101685	3.49477958679199	60.5899658203125	193
1993-04-11	1993	4	11	101	101	Sun	10.1597118377686	7.53240919113159	12.7866687774658	5.22570466995239	70.1987152099609	203
1993-04-12	1993	4	12	102	102	Mon	10.0918292999268	5.37781715393066	14.8022041320801	2.61185526847839	54.4167785644531	174
1993-04-13	1993	4	13	103	103	Tue	8.6211462020874	5.02539396286011	12.2138967514038	4.13403654098511	72.4347610473633	200
1993-04-14	1993	4	14	104	104	Wed	8.17320442199707	5.20464277267456	11.1388788223267	2.36127877235413	67.9273910522461	208
1993-04-15	1993	4	15	105	105	Thu	9.72441291809082	5.08337593078613	14.3615398406982	1.58584082126617	57.3198356628418	194
1993-04-16	1993	4	16	106	106	Fri	10.1828498840332	5.55820274353027	14.8046083450317	5.53726816177368	65.6391220092773	201
1993-04-17	1993	4	17	107	107	Sat	12.9786911010742	9.78470039367676	16.1736583709717	8.84283256530762	78.4452590942383	182
1993-04-18	1993	4	18	108	108	Sun	12.6739063262939	8.94031620025635	16.4074878692627	7.15099096298218	66.8769607543945	184
1993-04-19	1993	4	19	109	109	Mon	12.8439340591431	10.5512084960938	15.1388177871704	6.88463163375854	64.1052856445312	176
1993-04-20	1993	4	20	110	110	Tue	14.6401300430298	9.72353076934814	19.5573959350586	6.2290415763855	50.485107421875	182
1993-04-21	1993	4	21	111	111	Wed	13.6761283874512	9.75203704833984	17.601598739624	5.32467365264893	54.8268203735352	184
1993-04-22	1993	4	22	112	112	Thu	10.4048795700073	6.78246068954468	14.0261335372925	5.32020807266235	64.1999206542969	184
1993-04-23	1993	4	23	113	113	Fri	12.5842809677124	10.5664768218994	14.6047792434692	9.17341041564941	75.8763122558594	185
1993-04-24	1993	4	24	114	114	Sat	12.1513471603394	9.4957971572876	14.8080530166626	6.69553852081299	70.4991836547852	204
1993-04-25	1993	4	25	115	115	Sun	12.0270204544067	8.49133491516113	15.5622625350952	8.09921741485596	77.4339141845703	196
1993-04-26	1993	4	26	116	116	Mon	11.1465539932251	8.79422283172607	13.4996557235718	8.26155185699463	84.5541381835938	156
1993-04-27	1993	4	27	117	117	Tue	14.1502799987793	8.69206047058105	19.6068077087402	6.86228942871094	61.812427520752	168
1993-04-28	1993	4	28	118	118	Wed	10.9787082672119	7.01164960861206	14.9436902999878	7.07132911682129	72.7676773071289	192
1993-04-29	1993	4	29	119	119	Thu	14.1481847763062	8.21307754516602	20.0810222625732	9.74836826324463	70.4847946166992	179
1993-04-30	1993	4	30	120	120	Fri	15.1870098114014	8.33471012115479	22.0364055633545	9.94797611236572	69.8433380126953	182
1993-05-01	1993	5	1	121	121	Sat	16.1860160827637	11.62912940979	20.7451305389404	12.0539379119873	67.6220245361328	159
1993-05-02	1993	5	2	122	122	Sun	10.387035369873	7.86470031738281	12.9111423492432	4.62942600250244	69.7685089111328	158
1993-05-03	1993	5	3	123	123	Mon	10.0593891143799	6.81528186798096	13.301872253418	1.34463131427765	52.5849227905273	157
1993-05-04	1993	5	4	124	124	Tue	10.2322540283203	5.28016328811646	15.1810960769653	-0.670771300792694	40.7327995300293	179
1993-05-05	1993	5	5	125	125	Wed	9.31479167938232	4.51236629486084	14.112117767334	2.65966010093689	55.9032592773438	156
1993-05-06	1993	5	6	126	126	Thu	8.91036224365234	3.8936779499054	13.9209308624268	0.603943169116974	47.8061218261719	167
1993-05-07	1993	5	7	127	127	Fri	10.1142225265503	4.93596315383911	15.2874479293823	2.1832389831543	50.3044242858887	164
1993-05-08	1993	5	8	128	128	Sat	11.4488344192505	6.5234260559082	16.3714656829834	2.64974570274353	49.5414848327637	159
1993-05-09	1993	5	9	129	129	Sun	12.6283369064331	7.69778966903687	17.5567989349365	8.2353458404541	75.6913299560547	186
1993-05-10	1993	5	10	130	130	Mon	15.040901184082	9.81960105895996	20.2619819641113	8.98912715911865	64.1493759155273	159
1993-05-11	1993	5	11	131	131	Tue	16.921838760376	10.3715629577637	23.4710750579834	9.60230541229248	57.9670372009277	160
1993-05-12	1993	5	12	132	132	Wed	14.8296155929565	10.4050283432007	19.2552547454834	10.9809150695801	76.7943801879883	160
1993-05-13	1993	5	13	133	133	Thu	11.9438209533691	7.72813701629639	16.1579685211182	6.48914575576782	72.2682495117188	178
1993-05-14	1993	5	14	134	134	Fri	12.0630321502686	9.15372562408447	14.9729204177856	8.11743259429932	71.250244140625	174
1993-05-15	1993	5	15	135	135	Sat	9.18557071685791	4.67496633529663	13.6969776153564	1.52785563468933	58.4274597167969	155
1993-05-16	1993	5	16	136	136	Sun	11.6726531982422	6.57731676101685	16.7674655914307	5.75658273696899	62.8750114440918	158
1993-05-17	1993	5	17	137	137	Mon	17.4881801605225	12.8388338088989	22.1341590881348	8.37442874908447	48.3371238708496	169
1993-05-18	1993	5	18	138	138	Tue	13.8902807235718	9.24015617370605	18.5404281616211	3.90543150901794	48.6893692016602	169
1993-05-19	1993	5	19	139	139	Wed	14.2453308105469	10.6318960189819	17.8611450195312	4.95306634902954	50.6902465820312	171
1993-05-20	1993	5	20	140	140	Thu	11.2831220626831	8.54902648925781	14.018235206604	9.38786125183105	86.1886215209961	168
1993-05-21	1993	5	21	141	141	Fri	12.4389476776123	8.05606842041016	16.8194580078125	4.87177228927612	60.5894584655762	153
1993-05-22	1993	5	22	142	142	Sat	13.5415601730347	7.97418928146362	19.1080799102783	6.22051000595093	51.8727874755859	179
1993-05-23	1993	5	23	143	143	Sun	17.0055389404297	12.5069847106934	21.5064392089844	8.58498954772949	52.2360038757324	147
1993-05-24	1993	5	24	144	144	Mon	18.629846572876	14.4578332901001	22.8060626983643	9.67461681365967	51.9578247070312	187
1993-05-25	1993	5	25	145	145	Tue	14.6913423538208	12.1476678848267	17.2387943267822	12.4876298904419	85.1494750976562	198
1993-05-26	1993	5	26	146	146	Wed	13.5332517623901	11.1384687423706	15.9309053421021	10.5271463394165	76.9651184082031	159
1993-05-27	1993	5	27	147	147	Thu	12.6864643096924	11.1740159988403	14.2020263671875	11.0100078582764	87.003173828125	167
1993-05-28	1993	5	28	148	148	Fri	13.1627101898193	8.68858623504639	17.6360416412354	8.94274711608887	75.8636016845703	181
1993-05-29	1993	5	29	149	149	Sat	14.1152420043945	8.62465476989746	19.6055278778076	7.70928621292114	58.5662956237793	174
1993-05-30	1993	5	30	150	150	Sun	14.2343788146973	12.2272415161133	16.2452564239502	8.06453990936279	64.6012649536133	188
1993-05-31	1993	5	31	151	151	Mon	13.7837791442871	10.5409908294678	17.0282287597656	5.19721984863281	52.7340202331543	162
1993-06-01	1993	6	1	152	152	Tue	15.900933265686	11.7327470779419	20.0710830688477	9.31981658935547	64.1830520629883	174
1993-06-02	1993	6	2	153	153	Wed	15.1446533203125	11.8134479522705	18.4798698425293	11.8926992416382	77.6492385864258	166
1993-06-03	1993	6	3	154	154	Thu	15.1845092773438	12.1263151168823	18.2473278045654	11.2403297424316	76.9787216186523	190
1993-06-04	1993	6	4	155	155	Fri	15.6669292449951	9.95680522918701	21.3769378662109	5.81326293945312	43.2675323486328	153
1993-06-05	1993	6	5	156	156	Sat	17.6121883392334	12.0985355377197	23.128698348999	9.22268581390381	48.7477798461914	177
1993-06-06	1993	6	6	157	157	Sun	18.8294162750244	12.138726234436	25.5222835540771	7.63766431808472	39.6645240783691	161
1993-06-07	1993	6	7	158	158	Mon	20.1540718078613	14.283088684082	26.0295715332031	4.05483245849609	30.1445579528809	195
1993-06-08	1993	6	8	159	159	Tue	21.3337268829346	14.8573150634766	27.8151569366455	10.0451850891113	41.1473197937012	189
1993-06-09	1993	6	9	160	160	Wed	21.8579006195068	16.8516120910645	26.8714981079102	14.8168296813965	56.5549430847168	173
1993-06-10	1993	6	10	161	161	Thu	20.5323600769043	17.4719581604004	23.6022129058838	16.7789535522461	75.7955703735352	190
1993-06-11	1993	6	11	162	162	Fri	17.1640472412109	15.3635387420654	18.971794128418	13.0814571380615	73.5209732055664	161
1993-06-12	1993	6	12	163	163	Sat	14.8326721191406	11.9326524734497	17.7304363250732	12.0906229019165	78.8536376953125	154
1993-06-13	1993	6	13	164	164	Sun	13.9005746841431	10.926344871521	16.8727703094482	6.67731857299805	63.9212379455566	151
1993-06-14	1993	6	14	165	165	Mon	14.3022928237915	11.1883172988892	17.4188652038574	13.8684968948364	92.5809326171875	174
1993-06-15	1993	6	15	166	166	Tue	14.7394895553589	8.75702571868896	20.7202606201172	5.14782619476318	47.9285621643066	156
1993-06-16	1993	6	16	167	167	Wed	14.5354948043823	12.7787208557129	16.2924537658691	13.2712802886963	90.2443084716797	178
1993-06-17	1993	6	17	168	168	Thu	16.2758483886719	11.9100551605225	20.6442737579346	9.3971586227417	59.9230041503906	152
1993-06-18	1993	6	18	169	169	Fri	15.6168956756592	13.345591545105	17.8930988311768	13.2275447845459	81.0781860351562	187
1993-06-19	1993	6	19	170	170	Sat	15.7718696594238	12.4377174377441	19.1095447540283	8.06530380249023	59.1577682495117	136
1993-06-20	1993	6	20	171	171	Sun	15.1375207901001	10.0891008377075	20.1866664886475	6.59416007995605	48.9390258789062	181
1993-06-21	1993	6	21	172	172	Mon	14.1738128662109	9.72829246520996	18.6200523376465	5.49356937408447	50.3173294067383	157
1993-06-22	1993	6	22	173	173	Tue	14.5602436065674	10.4533710479736	18.6690483093262	6.47201204299927	51.3532333374023	151
1993-06-23	1993	6	23	174	174	Wed	15.4898748397827	12.1569347381592	18.7494106292725	7.59766578674316	57.1937026977539	156
1993-06-24	1993	6	24	175	175	Thu	15.4153604507446	10.3958120346069	20.4351806640625	5.4413423538208	48.4124794006348	176
1993-06-25	1993	6	25	176	176	Fri	15.9062604904175	10.6757936477661	21.1378421783447	5.32892274856567	43.6091423034668	179
1993-06-26	1993	6	26	177	177	Sat	18.170316696167	13.4759683609009	22.8685417175293	12.7711687088013	68.1427612304688	190
1993-06-27	1993	6	27	178	178	Sun	19.1469135284424	14.4926128387451	23.8062210083008	8.03828620910645	46.5752258300781	165
1993-06-28	1993	6	28	179	179	Mon	17.1832218170166	13.1831817626953	21.1870727539062	9.47830486297607	52.6124649047852	153
1993-06-29	1993	6	29	180	180	Tue	17.2375869750977	11.9213075637817	22.5552444458008	7.68287324905396	44.7066993713379	156
1993-06-30	1993	6	30	181	181	Wed	19.184606552124	12.7742109298706	25.5846652984619	11.1602220535278	50.8735466003418	151
1993-07-01	1993	7	1	182	182	Thu	17.9014358520508	12.8836011886597	22.912145614624	11.2264938354492	62.6112632751465	146
1993-07-02	1993	7	2	183	183	Fri	19.2587699890137	13.4302167892456	25.0770320892334	10.8335981369019	56.9542427062988	165
1993-07-03	1993	7	3	184	184	Sat	20.7085609436035	14.8337554931641	26.5747909545898	13.7607364654541	61.1027069091797	174
1993-07-04	1993	7	4	185	185	Sun	21.5610256195068	15.8906574249268	27.2271461486816	12.6615381240845	51.8008346557617	153
1993-07-05	1993	7	5	186	186	Mon	17.4668750762939	13.4340791702271	21.4950428009033	4.24662446975708	44.8510513305664	187
1993-07-06	1993	7	6	187	187	Tue	16.8326168060303	10.4987745285034	23.1593799591064	7.23567771911621	49.3571548461914	134
1993-07-07	1993	7	7	188	188	Wed	16.4252777099609	10.6567420959473	22.1909790039062	7.70402050018311	49.481803894043	157
1993-07-08	1993	7	8	189	189	Thu	17.9439125061035	13.9932975769043	21.8921699523926	9.79570770263672	53.5931739807129	127
1993-07-09	1993	7	9	190	190	Fri	14.8413753509521	12.0689001083374	17.6039619445801	9.8497838973999	76.6267776489258	162
1993-07-10	1993	7	10	191	191	Sat	12.1932306289673	7.33678245544434	17.0499858856201	4.62512397766113	53.3215866088867	143
1993-07-11	1993	7	11	192	192	Sun	12.7009086608887	7.63812112808228	17.7649822235107	5.24381399154663	51.8413696289062	173
1993-07-12	1993	7	12	193	193	Mon	12.709921836853	8.05856513977051	17.3610458374023	4.25661945343018	50.3151779174805	168
1993-07-13	1993	7	13	194	194	Tue	12.8512287139893	8.56547069549561	17.1402740478516	7.84946441650391	66.1825332641602	142
1993-07-14	1993	7	14	195	195	Wed	18.2266120910645	14.0592212677002	22.3897094726562	14.8008422851562	74.8592071533203	157
1993-07-15	1993	7	15	196	196	Thu	17.5449752807617	14.2100009918213	20.8755664825439	15.8314418792725	84.8977584838867	172
1993-07-16	1993	7	16	197	197	Fri	18.3661632537842	15.1545610427856	21.572696685791	15.5146408081055	80.5622634887695	170
1993-07-17	1993	7	17	198	198	Sat	17.5364379882812	13.8080759048462	21.2637691497803	8.85886478424072	54.8193588256836	148
1993-07-18	1993	7	18	199	199	Sun	15.298002243042	10.6566333770752	19.9406356811523	9.16347122192383	58.774040222168	169
1993-07-19	1993	7	19	200	200	Mon	16.0210075378418	12.2638969421387	19.7763633728027	9.46059703826904	59.7321090698242	148
1993-07-20	1993	7	20	201	201	Tue	15.7525129318237	13.0319337844849	18.4698848724365	9.99299621582031	69.3887023925781	143
1993-07-21	1993	7	21	202	202	Wed	14.8982706069946	12.5188121795654	17.2765769958496	8.50392246246338	64.8303680419922	175
1993-07-22	1993	7	22	203	203	Thu	17.0880470275879	12.2473945617676	21.9264659881592	9.27431011199951	55.300666809082	172
1993-07-23	1993	7	23	204	204	Fri	19.6742248535156	15.2117376327515	24.1298160552979	14.61305809021	68.8144912719727	187
1993-07-24	1993	7	24	205	205	Sat	16.9425296783447	15.1143445968628	18.7675952911377	14.2243509292603	85.0778121948242	178
1993-07-25	1993	7	25	206	206	Sun	15.0948009490967	10.5761013031006	19.5588760375977	8.78328704833984	56.6017951965332	145
1993-07-26	1993	7	26	207	207	Mon	14.5999641418457	11.0140867233276	18.1840629577637	8.05269336700439	58.8626365661621	142
1993-07-27	1993	7	27	208	208	Tue	16.7592582702637	13.9607086181641	19.553861618042	14.8847455978394	84.5320129394531	159
1993-07-28	1993	7	28	209	209	Wed	19.2956600189209	15.3190641403198	23.2658176422119	12.7352428436279	64.1886672973633	182
1993-07-29	1993	7	29	210	210	Thu	18.6066818237305	17.3398246765137	19.8714065551758	15.4468297958374	80.837158203125	159
1993-07-30	1993	7	30	211	211	Fri	17.7230587005615	14.3649101257324	21.0767345428467	10.7039175033569	62.519702911377	157
1993-07-31	1993	7	31	212	212	Sat	15.2407112121582	11.3189105987549	19.1593990325928	8.48171710968018	57.7332763671875	131
1993-08-01	1993	8	1	213	213	Sun	16.2233123779297	11.2624807357788	21.1834983825684	10.1850652694702	59.1703872680664	167
1993-08-02	1993	8	2	214	214	Mon	17.4767189025879	13.4085893630981	21.5412445068359	10.4316997528076	59.4843826293945	154
1993-08-03	1993	8	3	215	215	Tue	17.0901126861572	13.2000036239624	20.9759044647217	9.43330097198486	56.8742561340332	159
1993-08-04	1993	8	4	216	216	Wed	16.1861209869385	13.0073022842407	19.3641700744629	11.88112449646	71.024787902832	161
1993-08-05	1993	8	5	217	217	Thu	16.845682144165	13.9933929443359	19.6942729949951	6.78209114074707	51.8430976867676	174
1993-08-06	1993	8	6	218	218	Fri	15.4223442077637	9.87552070617676	20.967435836792	10.7410364151001	63.7281036376953	154
1993-08-07	1993	8	7	219	219	Sat	18.567102432251	13.8574829101562	23.2709159851074	9.24465465545654	54.8256645202637	163
1993-08-08	1993	8	8	220	220	Sun	18.062442779541	14.8336973190308	21.2890682220459	9.39363574981689	57.4443626403809	134
1993-08-09	1993	8	9	221	221	Mon	18.5768337249756	14.4745054244995	22.6737823486328	14.6530408859253	74.2588958740234	148
1993-08-10	1993	8	10	222	222	Tue	15.746356010437	12.6635503768921	18.8249664306641	4.39208316802979	45.4458923339844	173
1993-08-11	1993	8	11	223	223	Wed	15.6952457427979	11.2632265090942	20.1269054412842	13.781777381897	81.0326843261719	168
1993-08-12	1993	8	12	224	224	Thu	16.7829246520996	13.6343126296997	19.9358997344971	8.98974227905273	62.7462959289551	166
1993-08-13	1993	8	13	225	225	Fri	14.5927572250366	8.66506195068359	20.5193634033203	5.0297212600708	44.8650207519531	160
1993-08-14	1993	8	14	226	226	Sat	18.2919845581055	11.6915874481201	24.8943710327148	8.90726375579834	46.9861831665039	178
1993-08-15	1993	8	15	227	227	Sun	18.6261615753174	14.7809782028198	22.4769191741943	12.5553703308105	63.9877586364746	187
1993-08-16	1993	8	16	228	228	Mon	17.9867935180664	13.989275932312	21.9889316558838	6.37296390533447	47.2936134338379	169
1993-08-17	1993	8	17	229	229	Tue	16.5016899108887	11.4587287902832	21.5456771850586	9.83507442474365	58.3847694396973	172
1993-08-18	1993	8	18	230	230	Wed	17.5227279663086	12.4982891082764	22.5502185821533	9.30865287780762	50.4082489013672	154
1993-08-19	1993	8	19	231	231	Thu	19.0330371856689	13.0760879516602	24.9930171966553	9.61529445648193	47.3664817810059	155
1993-08-20	1993	8	20	232	232	Fri	20.0209350585938	15.4337911605835	24.6137008666992	12.6247072219849	57.7124900817871	171
1993-08-21	1993	8	21	233	233	Sat	19.0117301940918	13.8294992446899	24.1982021331787	13.6992664337158	60.9098052978516	164
1993-08-22	1993	8	22	234	234	Sun	14.5682363510132	11.8059663772583	17.3339786529541	9.88473606109619	77.180061340332	175
1993-08-23	1993	8	23	235	235	Mon	13.0939035415649	9.60852527618408	16.5799465179443	3.4359986782074	49.766902923584	170
1993-08-24	1993	8	24	236	236	Tue	13.0632295608521	9.21010208129883	16.9165458679199	4.08012533187866	50.7188987731934	141
1993-08-25	1993	8	25	237	237	Wed	12.7344999313354	7.73977565765381	17.72705078125	6.09014129638672	55.228816986084	161
1993-08-26	1993	8	26	238	238	Thu	12.9874668121338	8.71964645385742	17.2548446655273	7.97461605072021	67.6855239868164	167
1993-08-27	1993	8	27	239	239	Fri	13.0302057266235	8.74435329437256	17.3154582977295	6.57028532028198	60.269401550293	140
1993-08-28	1993	8	28	240	240	Sat	14.3392543792725	8.6658763885498	20.0115432739258	7.35179662704468	56.7538452148438	148
1993-08-29	1993	8	29	241	241	Sun	15.1046590805054	8.38823127746582	21.8197078704834	7.99582290649414	51.7908020019531	154
1993-08-30	1993	8	30	242	242	Mon	18.4724369049072	14.2164573669434	22.7336807250977	11.991283416748	66.8737716674805	164
1993-08-31	1993	8	31	243	243	Tue	13.4140720367432	9.97889232635498	16.8504467010498	8.45492267608643	64.7174758911133	174
1993-09-01	1993	9	1	244	244	Wed	17.6667251586914	12.0408458709717	23.2945079803467	10.898060798645	59.6750717163086	153
1993-09-02	1993	9	2	245	245	Thu	15.8862476348877	12.9019927978516	18.8757362365723	11.023494720459	67.0569610595703	167
1993-09-03	1993	9	3	246	246	Fri	14.5415735244751	11.6203632354736	17.4656734466553	10.567985534668	73.4242630004883	183
1993-09-04	1993	9	4	247	247	Sat	12.2913284301758	8.56472969055176	16.0174217224121	4.98353242874146	57.5340538024902	146
1993-09-05	1993	9	5	248	248	Sun	12.8960561752319	8.27227783203125	17.5195808410645	4.17585039138794	50.8873176574707	142
1993-09-06	1993	9	6	249	249	Mon	13.8112735748291	9.33940982818604	18.284782409668	8.15165328979492	59.2248497009277	157
1993-09-07	1993	9	7	250	250	Tue	16.8508453369141	12.1247472763062	21.5794296264648	7.63112640380859	50.2836799621582	181
1993-09-08	1993	9	8	251	251	Wed	17.2323188781738	13.5152530670166	20.945426940918	14.1162195205688	76.5945205688477	185
1993-09-09	1993	9	9	252	252	Thu	17.1157054901123	15.0197353363037	19.2182674407959	12.0818977355957	69.2319641113281	193
1993-09-10	1993	9	10	253	253	Fri	14.7259330749512	12.8697509765625	16.5867462158203	10.7678880691528	79.2865600585938	141
1993-09-11	1993	9	11	254	254	Sat	13.6151647567749	9.41518402099609	17.8164482116699	9.14154243469238	63.6481018066406	167
1993-09-12	1993	9	12	255	255	Sun	12.0548572540283	8.65822410583496	15.4544773101807	11.451247215271	84.2354583740234	142
1993-09-13	1993	9	13	256	256	Mon	14.3634233474731	12.107138633728	16.5503787994385	10.4140319824219	75.9095230102539	174
1993-09-14	1993	9	14	257	257	Tue	13.1429014205933	11.4271278381348	14.8623666763306	9.79561996459961	79.4881057739258	161
1993-09-15	1993	9	15	258	258	Wed	12.4137706756592	8.65728187561035	16.1705188751221	7.59569215774536	66.3969268798828	158
1993-09-16	1993	9	16	259	259	Thu	12.1618947982788	10.282958984375	14.0432081222534	8.4846248626709	76.9217529296875	166
1993-09-17	1993	9	17	260	260	Fri	13.1971712112427	10.3293228149414	16.066930770874	5.97385549545288	61.5359764099121	166
1993-09-18	1993	9	18	261	261	Sat	12.3867626190186	7.53278732299805	17.2399711608887	6.30703258514404	58.4641609191895	162
1993-09-19	1993	9	19	262	262	Sun	14.7235870361328	9.16309833526611	20.2838230133057	8.21358680725098	58.0824089050293	189
1993-09-20	1993	9	20	263	263	Mon	15.1215343475342	13.5019779205322	16.7445697784424	14.4295148849487	87.4783401489258	189
1993-09-21	1993	9	21	264	264	Tue	16.0049667358398	12.9228057861328	19.0916233062744	9.7091064453125	64.7752075195312	173
1993-09-22	1993	9	22	265	265	Wed	14.8699598312378	11.4387426376343	18.3016529083252	10.0987749099731	69.8775329589844	174
1993-09-23	1993	9	23	266	266	Thu	12.7303667068481	8.86721229553223	16.5945014953613	8.71818256378174	75.252067565918	151
1993-09-24	1993	9	24	267	267	Fri	12.8266525268555	8.61646270751953	17.0369434356689	8.2964563369751	71.3419876098633	157
1993-09-25	1993	9	25	268	268	Sat	11.7115259170532	9.57171821594238	13.8525094985962	9.36393642425537	84.4686813354492	176
1993-09-26	1993	9	26	269	269	Sun	10.1182804107666	6.5237078666687	13.711386680603	8.12361431121826	79.314697265625	165
1993-09-27	1993	9	27	270	270	Mon	9.22738838195801	7.77970743179321	10.6759757995605	6.73017406463623	86.4452667236328	189
1993-09-28	1993	9	28	271	271	Tue	9.78129959106445	8.35539150238037	11.2081212997437	8.13674068450928	90.0385055541992	185
1993-09-29	1993	9	29	272	272	Wed	11.6067380905151	8.52779102325439	14.6868515014648	9.11321353912354	75.4629974365234	164
1993-09-30	1993	9	30	273	273	Thu	11.2948961257935	7.64284944534302	14.9467840194702	7.24349212646484	68.2367553710938	179
1993-10-01	1993	10	1	274	274	Fri	10.5590286254883	7.92894887924194	13.1895837783813	9.8284215927124	84.1604232788086	182
1993-10-02	1993	10	2	275	275	Sat	12.0723819732666	9.97827625274658	14.1687803268433	9.24548149108887	84.5591659545898	176
1993-10-03	1993	10	3	276	276	Sun	12.8623399734497	8.53149890899658	17.1927528381348	8.31692218780518	72.4565811157227	172
1993-10-04	1993	10	4	277	277	Mon	13.1382732391357	10.0795469284058	16.198902130127	9.15907859802246	74.0821762084961	186
1993-10-05	1993	10	5	278	278	Tue	13.5355453491211	10.6210460662842	16.4527168273926	10.4357261657715	74.2697448730469	183
1993-10-06	1993	10	6	279	279	Wed	12.9562911987305	10.6237525939941	15.2916831970215	10.6654415130615	83.4097061157227	180
1993-10-07	1993	10	7	280	280	Thu	12.086483001709	9.91622829437256	14.2590503692627	6.3973536491394	67.0763702392578	187
1993-10-08	1993	10	8	281	281	Fri	13.1007595062256	9.39544010162354	16.8066139221191	9.23021697998047	72.9459991455078	164
1993-10-09	1993	10	9	282	282	Sat	11.8093566894531	9.73485851287842	13.8861150741577	8.13727378845215	76.2839202880859	162
1993-10-10	1993	10	10	283	283	Sun	12.6295614242554	9.1921968460083	16.0682163238525	8.1718635559082	69.9302978515625	176
1993-10-11	1993	10	11	284	284	Mon	14.3281393051147	11.24338722229	17.4156761169434	11.316388130188	78.1418075561523	200
1993-10-12	1993	10	12	285	285	Tue	14.0154151916504	11.6411638259888	16.3933753967285	10.9290037155151	82.9235458374023	213
1993-10-13	1993	10	13	286	286	Wed	12.1608400344849	9.42133235931396	14.9003534317017	9.49603462219238	84.6487808227539	170
1993-10-14	1993	10	14	287	287	Thu	8.79332828521729	6.81811761856079	10.7671318054199	0.912344932556152	56.6672744750977	174
1993-10-15	1993	10	15	288	288	Fri	6.53838682174683	2.65622591972351	10.4284029006958	-0.280904203653336	57.151611328125	161
1993-10-16	1993	10	16	289	289	Sat	4.86723613739014	1.33837807178497	8.40730762481689	-4.61477327346802	49.5151863098145	180
1993-10-17	1993	10	17	290	290	Sun	5.89801836013794	1.24027144908905	10.5593938827515	-0.0264506302773952	61.2610092163086	158
1993-10-18	1993	10	18	291	291	Mon	8.05979156494141	4.18270206451416	11.932225227356	0.859711527824402	54.4370269775391	183
1993-10-19	1993	10	19	292	292	Tue	5.88775205612183	1.58453643321991	10.1847133636475	0.115268170833588	59.9607124328613	192
1993-10-20	1993	10	20	293	293	Wed	6.39163208007812	1.86456966400146	10.9125556945801	1.11609506607056	66.9397811889648	199
1993-10-21	1993	10	21	294	294	Thu	6.35804033279419	3.2327823638916	9.47863674163818	0.864473104476929	64.9345092773438	189
1993-10-22	1993	10	22	295	295	Fri	8.27525424957275	5.58425569534302	10.9640378952026	3.73337054252625	70.2698211669922	178
1993-10-23	1993	10	23	296	296	Sat	8.72407913208008	7.05136203765869	10.3962697982788	1.70472633838654	59.1760902404785	184
1993-10-24	1993	10	24	297	297	Sun	8.88722991943359	7.36916828155518	10.4147882461548	3.41475868225098	67.642204284668	186
1993-10-25	1993	10	25	298	298	Mon	8.56766033172607	6.44143486022949	10.6926593780518	5.07825183868408	73.5590744018555	190
1993-10-26	1993	10	26	299	299	Tue	9.4497766494751	7.45619773864746	11.4432744979858	7.83859062194824	85.3777313232422	190
1993-10-27	1993	10	27	300	300	Wed	9.52588272094727	8.34873676300049	10.7041368484497	5.33159589767456	73.6765365600586	193
1993-10-28	1993	10	28	301	301	Thu	9.86111640930176	8.20675277709961	11.5161943435669	5.46158742904663	72.2150268554688	185
1993-10-29	1993	10	29	302	302	Fri	9.4802827835083	7.55941438674927	11.4008159637451	5.11256074905396	72.561653137207	191
1993-10-30	1993	10	30	303	303	Sat	8.30725383758545	6.93057727813721	9.68378829956055	4.92263174057007	75.3072738647461	196
1993-10-31	1993	10	31	304	304	Sun	8.32686138153076	7.42244529724121	9.23170185089111	4.01107597351074	73.9938659667969	180
1993-11-01	1993	11	1	305	305	Mon	7.55333566665649	6.89790725708008	8.21201419830322	3.28348135948181	74.330924987793	191
1993-11-02	1993	11	2	306	306	Tue	7.50836277008057	5.83139753341675	9.18615531921387	3.48648738861084	77.6006774902344	194
1993-11-03	1993	11	3	307	307	Wed	10.987585067749	7.2914400100708	14.683123588562	9.53678894042969	80.9839935302734	200
1993-11-04	1993	11	4	308	308	Thu	13.6922883987427	11.3521966934204	16.035343170166	10.2700624465942	75.0744247436523	220
1993-11-05	1993	11	5	309	309	Fri	13.1679773330688	10.0661296844482	16.2710666656494	9.39726066589355	79.6262664794922	221
1993-11-06	1993	11	6	310	310	Sat	9.15139579772949	7.71952629089355	10.5856227874756	5.69671392440796	76.6630325317383	212
1993-11-07	1993	11	7	311	311	Sun	9.55956554412842	8.25249576568604	10.8719062805176	6.59732103347778	80.1559906005859	204
1993-11-08	1993	11	8	312	312	Mon	8.39725589752197	6.95070362091064	9.84649848937988	6.13662099838257	81.4316177368164	188
1993-11-09	1993	11	9	313	313	Tue	7.71290874481201	4.12438440322876	11.2994976043701	6.57540655136108	82.9405288696289	212
1993-11-10	1993	11	10	314	314	Wed	9.87859153747559	7.12936019897461	12.6284580230713	8.93198776245117	90.6270446777344	218
1993-11-11	1993	11	11	315	315	Thu	7.0552134513855	3.58254647254944	10.525897026062	3.13901257514954	74.2996826171875	220
1993-11-12	1993	11	12	316	316	Fri	7.2841854095459	3.29488945007324	11.2705087661743	2.43952322006226	67.8463592529297	206
1993-11-13	1993	11	13	317	317	Sat	8.49298858642578	6.03181266784668	10.9542093276978	7.20511770248413	86.7973403930664	202
1993-11-14	1993	11	14	318	318	Sun	8.40929889678955	5.64343070983887	11.1758127212524	-0.257838934659958	61.1378593444824	220
1993-11-15	1993	11	15	319	319	Mon	6.02552843093872	2.16831398010254	9.87971019744873	1.93564629554749	69.0495147705078	231
1993-11-16	1993	11	16	320	320	Tue	5.12047243118286	1.87024092674255	8.36829662322998	2.72961902618408	82.628044128418	194
1993-11-17	1993	11	17	321	321	Wed	4.18826675415039	1.60159373283386	6.77313947677612	-1.83088397979736	63.8267440795898	185
1993-11-18	1993	11	18	322	322	Thu	3.19977617263794	0.702254116535187	5.69516515731812	-1.2376914024353	70.8991851806641	198
1993-11-19	1993	11	19	323	323	Fri	2.92293000221252	-0.350469499826431	6.19288921356201	-2.54451966285706	63.5964469909668	202
1993-11-20	1993	11	20	324	324	Sat	2.16869306564331	-0.612006545066833	4.94623517990112	-2.07984852790833	68.9828720092773	210
1993-11-21	1993	11	21	325	325	Sun	0.467323571443558	-1.12306880950928	2.05625820159912	-1.75413465499878	84.0023956298828	229
1993-11-22	1993	11	22	326	326	Mon	-0.877994298934937	-3.50750303268433	1.74695253372192	-1.32188332080841	87.823860168457	220
1993-11-23	1993	11	23	327	327	Tue	-0.14126792550087	-2.49488830566406	2.20928645133972	-2.74341225624084	77.3492431640625	241
1993-11-24	1993	11	24	328	328	Wed	0.835716247558594	-2.84970307350159	4.51608324050903	-1.58969581127167	72.9705581665039	260
1993-11-25	1993	11	25	329	329	Thu	6.78848648071289	2.33365535736084	11.2397718429565	4.37428760528564	74.3890686035156	267
1993-11-26	1993	11	26	330	330	Fri	5.04028749465942	2.61856770515442	7.46177911758423	3.78294014930725	95.2940444946289	242
1993-11-27	1993	11	27	331	331	Sat	5.39418840408325	3.2881395816803	7.49330568313599	2.77085781097412	80.041145324707	242
1993-11-28	1993	11	28	332	332	Sun	1.45739221572876	-0.324212580919266	3.23807883262634	-2.36808180809021	81.1086654663086	208
1993-11-29	1993	11	29	333	333	Mon	1.65637838840485	-2.03898763656616	5.346519947052	-1.92164409160614	76.9580154418945	255
1993-11-30	1993	11	30	334	334	Tue	5.25277042388916	1.30305063724518	9.16888332366943	6.10447263717651	87.5153579711914	242
1993-12-01	1993	12	1	335	335	Wed	7.38176345825195	4.92826318740845	9.83217334747314	4.17653560638428	82.3565368652344	256
1993-12-02	1993	12	2	336	336	Thu	9.5966625213623	6.69697046279907	12.4959678649902	9.42355728149414	85.0941314697266	238
1993-12-03	1993	12	3	337	337	Fri	11.0375881195068	10.0328254699707	12.0450611114502	6.02177906036377	69.9765625	261
1993-12-04	1993	12	4	338	338	Sat	9.81545639038086	7.37137460708618	12.257004737854	4.49853801727295	67.1412200927734	278
1993-12-05	1993	12	5	339	339	Sun	6.61512041091919	3.39592099189758	9.8306713104248	4.30916881561279	80.1472778320312	220
1993-12-06	1993	12	6	340	340	Mon	8.29156398773193	6.47185897827148	10.1111936569214	4.34733152389526	73.9116973876953	198
1993-12-07	1993	12	7	341	341	Tue	7.01359891891479	4.97457695007324	9.04927444458008	0.542658686637878	63.8730392456055	252
1993-12-08	1993	12	8	342	342	Wed	7.85906267166138	3.26111149787903	12.4581422805786	7.65630149841309	91.8218994140625	238
1993-12-09	1993	12	9	343	343	Thu	8.47353458404541	6.71104145050049	10.2354888916016	1.002925157547	57.4477462768555	273
1993-12-10	1993	12	10	344	344	Fri	7.25003576278687	5.08767938613892	9.40935897827148	1.85312104225159	64.4764938354492	239
1993-12-11	1993	12	11	345	345	Sat	5.16751432418823	3.33161807060242	6.99956130981445	-0.499707192182541	65.7617340087891	239
1993-12-12	1993	12	12	346	346	Sun	6.82111167907715	2.54305911064148	11.0933799743652	4.75213861465454	88.0907211303711	220
1993-12-13	1993	12	13	347	347	Mon	7.79781723022461	4.58378267288208	11.0088329315186	4.70725584030151	74.3107528686523	239
1993-12-14	1993	12	14	348	348	Tue	3.20132684707642	0.744476199150085	5.65163135528564	-4.55218458175659	61.0401611328125	216
1993-12-15	1993	12	15	349	349	Wed	4.6707329750061	2.56851720809937	6.76942348480225	0.861222147941589	73.240837097168	237
1993-12-16	1993	12	16	350	350	Thu	6.29701948165894	4.19526433944702	8.39599800109863	0.0753305777907372	59.3977890014648	228
1993-12-17	1993	12	17	351	351	Fri	7.68479061126709	4.48140573501587	10.8843727111816	6.45438814163208	88.7977676391602	214
1993-12-18	1993	12	18	352	352	Sat	10.4125061035156	7.94389772415161	12.8821268081665	9.44345474243164	88.6646118164062	210
1993-12-19	1993	12	19	353	353	Sun	11.8870229721069	9.25432395935059	14.5196895599365	9.90938663482666	76.9772186279297	241
1993-12-20	1993	12	20	354	354	Mon	5.87145280838013	3.48281908035278	8.25590515136719	2.63969707489014	90.6120986938477	229
1993-12-21	1993	12	21	355	355	Tue	4.54955339431763	2.00104928016663	7.09273052215576	-1.1304589509964	71.396614074707	231
1993-12-22	1993	12	22	356	356	Wed	6.1069655418396	3.03590631484985	9.17351818084717	3.1413242816925	74.5979843139648	234
1993-12-23	1993	12	23	357	357	Thu	4.78252696990967	2.66625142097473	6.89397811889648	2.30880308151245	79.2727813720703	247
1993-12-24	1993	12	24	358	358	Fri	3.45105338096619	2.15250682830811	4.74510812759399	-0.322882443666458	72.9194412231445	236
1993-12-25	1993	12	25	359	359	Sat	2.49886989593506	0.565662860870361	4.44176721572876	-0.506992638111115	79.3029251098633	209
1993-12-26	1993	12	26	360	360	Sun	1.60165750980377	-0.0539023578166962	3.23597812652588	-1.04548740386963	80.9185943603516	220
1993-12-27	1993	12	27	361	361	Mon	2.26041555404663	0.133571282029152	4.36620664596558	-0.812805831432343	79.7284622192383	204
1993-12-28	1993	12	28	362	362	Tue	3.9951639175415	0.157849475741386	7.81155681610107	2.53663158416748	88.2476119995117	250
1993-12-29	1993	12	29	363	363	Wed	7.50505590438843	3.81739115715027	11.1819972991943	5.61756658554077	78.8060531616211	218
1993-12-30	1993	12	30	364	364	Thu	7.24255084991455	5.42341232299805	9.05992889404297	6.20261478424072	88.9190139770508	213
1993-12-31	1993	12	31	365	365	Fri	6.03499126434326	3.72487735748291	8.41411399841309	1.21212005615234	68.2190017700195	211
1994-01-01	1994	1	1	366	1	Sat	3.71123456954956	0.0537735372781754	7.37332820892334	0.209914594888687	78.1875457763672	216
1994-01-02	1994	1	2	367	2	Sun	6.61622095108032	3.0790958404541	10.15931224823	4.33864545822144	77.778564453125	240
1994-01-03	1994	1	3	368	3	Mon	6.57834482192993	4.41769933700562	8.74630832672119	5.95710277557373	89.1441116333008	234
1994-01-04	1994	1	4	369	4	Tue	5.61682748794556	3.64713501930237	7.58652019500732	3.11088418960571	84.2686233520508	212
1994-01-05	1994	1	5	370	5	Wed	5.82385587692261	2.43985629081726	9.20785617828369	4.2283091545105	75.8634490966797	214
1994-01-06	1994	1	6	371	6	Thu	3.35399794578552	1.01655745506287	5.69143867492676	2.94465637207031	89.0106353759766	209
1994-01-07	1994	1	7	372	7	Fri	2.48889422416687	0.0563852488994598	4.92140293121338	0.718692660331726	81.7396621704102	245
1994-01-08	1994	1	8	373	8	Sat	3.74721431732178	-0.0470528639853001	7.54148149490356	1.74226129055023	86.4621887207031	258
1994-01-09	1994	1	9	374	9	Sun	6.3797812461853	3.37574601173401	9.38381671905518	6.63055181503296	87.8939971923828	227
1994-01-10	1994	1	10	375	10	Mon	8.2669506072998	6.83176136016846	9.70751094818115	6.34797620773315	83.1059188842773	233
1994-01-11	1994	1	11	376	11	Tue	7.50959730148315	5.11270952224731	9.90648555755615	4.80516719818115	78.6959915161133	215
1994-01-12	1994	1	12	377	12	Wed	9.64899635314941	6.71189594268799	12.5860958099365	9.02158737182617	89.6368637084961	196
1994-01-13	1994	1	13	378	13	Thu	9.08001041412354	6.76902675628662	11.3926115036011	3.46385312080383	62.7708129882812	197
1994-01-14	1994	1	14	379	14	Fri	7.39570283889771	5.76580476760864	9.03151988983154	1.43504273891449	66.0445251464844	188
1994-01-15	1994	1	15	380	15	Sat	5.59688854217529	3.28688097000122	7.92045545578003	4.30442523956299	85.0727691650391	234
1994-01-16	1994	1	16	381	16	Sun	3.77403497695923	1.76161551475525	5.7992844581604	-0.496459573507309	75.1232452392578	212
1994-01-17	1994	1	17	382	17	Mon	2.32488799095154	0.49620795249939	4.15356826782227	-0.917283117771149	75.9016952514648	211
1994-01-18	1994	1	18	383	18	Tue	3.7358832359314	-0.681652069091797	8.15341854095459	-0.2782863676548	68.0173187255859	213
1994-01-19	1994	1	19	384	19	Wed	5.87065887451172	3.8350088596344	7.91634702682495	0.269040495157242	67.0350799560547	208
1994-01-20	1994	1	20	385	20	Thu	4.72036361694336	0.523939549922943	8.9326868057251	3.36027479171753	80.5074234008789	193
1994-01-21	1994	1	21	386	21	Fri	7.48005819320679	5.05048561096191	9.91920375823975	5.29161977767944	81.5018157958984	206
1994-01-22	1994	1	22	387	22	Sat	8.96058940887451	6.70093107223511	11.2202491760254	7.8254075050354	84.5992431640625	188
1994-01-23	1994	1	23	388	23	Sun	8.66899299621582	5.61288118362427	11.7251033782959	5.45576238632202	73.6218719482422	178
1994-01-24	1994	1	24	389	24	Mon	6.92371702194214	3.15970516204834	10.6877288818359	4.62499284744263	93.2361450195312	207
1994-01-25	1994	1	25	390	25	Tue	9.15153217315674	6.03464317321777	12.26842212677	5.48297786712646	68.3313980102539	173
1994-01-26	1994	1	26	391	26	Wed	7.36561870574951	4.8489556312561	9.88228130340576	-0.791979968547821	54.2029495239258	209
1994-01-27	1994	1	27	392	27	Thu	8.66475296020508	5.83851051330566	11.4909944534302	7.01589918136597	78.5653228759766	196
1994-01-28	1994	1	28	393	28	Fri	5.50517702102661	3.56457042694092	7.44578409194946	-4.51194000244141	47.5935173034668	163
1994-01-29	1994	1	29	394	29	Sat	5.95505237579346	1.62469255924225	10.2854118347168	6.43569564819336	88.3170700073242	174
1994-01-30	1994	1	30	395	30	Sun	7.84711408615112	5.79372835159302	9.90050029754639	2.55414199829102	66.5912094116211	195
1994-01-31	1994	1	31	396	31	Mon	4.827232837677	1.53822016716003	8.11624526977539	-0.310784310102463	70.6763763427734	213
1994-02-01	1994	2	1	397	32	Tue	6.85193014144897	4.55381631851196	9.15004348754883	5.46838521957397	80.6476058959961	179
1994-02-02	1994	2	2	398	33	Wed	4.33187389373779	0.880699574947357	7.78304862976074	-1.58642101287842	63.1781311035156	169
1994-02-03	1994	2	3	399	34	Thu	6.19869565963745	1.66547095775604	10.7319202423096	4.78364944458008	82.7564849853516	213
1994-02-04	1994	2	4	400	35	Fri	7.36991834640503	5.43250751495361	9.30733013153076	3.54702830314636	72.5086288452148	194
1994-02-05	1994	2	5	401	36	Sat	7.21567535400391	3.40207767486572	11.0292739868164	2.87683153152466	71.3522796630859	197
1994-02-06	1994	2	6	402	37	Sun	6.40791893005371	3.03891777992249	9.77692031860352	3.48277378082275	77.3151016235352	185
1994-02-07	1994	2	7	403	38	Mon	6.85661506652832	4.18018865585327	9.54349327087402	0.685680627822876	66.0774230957031	197
1994-02-08	1994	2	8	404	39	Tue	4.92864274978638	0.882402956485748	8.97488212585449	0.248156189918518	69.9080352783203	208
1994-02-09	1994	2	9	405	40	Wed	6.39880466461182	3.53526544570923	9.26234436035156	0.512169361114502	67.908203125	190
1994-02-10	1994	2	10	406	41	Thu	4.93130350112915	1.26705980300903	8.59554672241211	0.147976815700531	67.5782165527344	199
1994-02-11	1994	2	11	407	42	Fri	5.09766149520874	3.17700576782227	7.01831674575806	1.95433914661407	74.5685043334961	179
1994-02-12	1994	2	12	408	43	Sat	3.85626721382141	0.653427302837372	7.05910730361938	-1.61639785766602	67.0997619628906	201
1994-02-13	1994	2	13	409	44	Sun	1.77146983146667	0.0453734286129475	3.51182770729065	-3.51381587982178	66.922721862793	168
1994-02-14	1994	2	14	410	45	Mon	-2.21399331092834	-4.74100208282471	0.313015460968018	-4.79261350631714	85.7196426391602	205
1994-02-15	1994	2	15	411	46	Tue	1.29748439788818	-3.00876307487488	5.60373163223267	0.517141044139862	86.4881744384766	172
1994-02-16	1994	2	16	412	47	Wed	5.4678111076355	2.73173856735229	8.21892547607422	5.75131940841675	90.5658187866211	223
1994-02-17	1994	2	17	413	48	Thu	5.10747528076172	3.38756203651428	6.82738828659058	3.03280115127563	85.4148406982422	194
1994-02-18	1994	2	18	414	49	Fri	5.08457708358765	2.75765872001648	7.41149568557739	0.249547407031059	70.6249008178711	212
1994-02-19	1994	2	19	415	50	Sat	2.61830377578735	-0.474106043577194	5.7107138633728	0.0984654352068901	78.9905090332031	188
1994-02-20	1994	2	20	416	51	Sun	1.94890773296356	0.151400730013847	3.74641466140747	-5.78805732727051	57.6670761108398	186
1994-02-21	1994	2	21	417	52	Mon	0.583393275737762	-2.61868715286255	3.78547382354736	-6.16639041900635	64.5969467163086	199
1994-02-22	1994	2	22	418	53	Tue	0.848488390445709	-1.20298540592194	2.89996218681335	-1.27311825752258	81.5046234130859	207
1994-02-23	1994	2	23	419	54	Wed	2.69652795791626	0.770542919635773	4.62251281738281	2.28468632698059	89.8503112792969	189
1994-02-24	1994	2	24	420	55	Thu	3.23643159866333	2.20918917655945	4.26367473602295	2.0985643863678	91.5579986572266	200
1994-02-25	1994	2	25	421	56	Fri	4.81014919281006	1.63321256637573	7.98708629608154	1.42366862297058	78.2585144042969	188
1994-02-26	1994	2	26	422	57	Sat	8.74041271209717	4.98087644577026	12.4999494552612	8.0084114074707	83.4746246337891	203
1994-02-27	1994	2	27	423	58	Sun	9.98121643066406	8.15805244445801	11.8080015182495	6.39493274688721	74.7180633544922	216
1994-02-28	1994	2	28	424	59	Mon	9.39053726196289	7.38328409194946	11.4018268585205	7.02346086502075	82.3589096069336	199
1994-03-01	1994	3	1	425	60	Tue	6.97466087341309	5.42681789398193	8.52902507781982	-0.455600798130035	61.4597778320312	177
1994-03-02	1994	3	2	426	61	Wed	8.37458896636963	4.6381778717041	12.1186180114746	1.07164442539215	56.262565612793	201
1994-03-03	1994	3	3	427	62	Thu	8.1847562789917	4.53283977508545	11.8454074859619	2.52836108207703	63.7757453918457	200
1994-03-04	1994	3	4	428	63	Fri	7.22238159179688	3.60522317886353	10.8498477935791	2.88212442398071	68.448371887207	178
1994-03-05	1994	3	5	429	64	Sat	9.91541385650635	6.69590950012207	13.1349191665649	6.38628959655762	71.8398056030273	202
1994-03-06	1994	3	6	430	65	Sun	7.41789102554321	4.42011404037476	10.4156675338745	2.96810531616211	69.1734008789062	168
1994-03-07	1994	3	7	431	66	Mon	10.4644002914429	7.90915822982788	13.0227708816528	8.60458469390869	82.2970199584961	213
1994-03-08	1994	3	8	432	67	Tue	11.5325231552124	10.2807683944702	12.7826662063599	9.50211715698242	85.6086959838867	172
1994-03-09	1994	3	9	433	68	Wed	10.2617321014404	9.04803371429443	11.4754314422607	7.30250263214111	87.2047653198242	186
1994-03-10	1994	3	10	434	69	Thu	8.1021089553833	4.25752830505371	11.9466896057129	-0.515457093715668	53.0918159484863	151
1994-03-11	1994	3	11	435	70	Fri	6.09188938140869	2.79912137985229	9.38465785980225	-0.788291752338409	58.3744354248047	185
1994-03-12	1994	3	12	436	71	Sat	6.88582849502563	3.11834120750427	10.6533155441284	-1.3003044128418	57.0437660217285	178
1994-03-13	1994	3	13	437	72	Sun	9.81067276000977	6.4227991104126	13.1985454559326	2.40675234794617	55.516357421875	199
1994-03-14	1994	3	14	438	73	Mon	10.7602510452271	6.87273168563843	14.6477689743042	5.94121265411377	63.3678321838379	188
1994-03-15	1994	3	15	439	74	Tue	10.4223098754883	8.20984554290771	12.6347742080688	5.04812955856323	70.2766189575195	175
1994-03-16	1994	3	16	440	75	Wed	6.89269256591797	3.75292491912842	10.0324592590332	0.360887289047241	61.3912086486816	156
1994-03-17	1994	3	17	441	76	Thu	6.249924659729	2.84414267539978	9.65570640563965	-3.60447716712952	47.6117134094238	165
1994-03-18	1994	3	18	442	77	Fri	7.53779888153076	4.59041166305542	10.4934101104736	6.6154637336731	87.1818771362305	193
1994-03-19	1994	3	19	443	78	Sat	7.3149938583374	4.46588468551636	10.1641025543213	-3.34445548057556	48.1103096008301	208
1994-03-20	1994	3	20	444	79	Sun	5.3620719909668	0.856382846832275	9.88209819793701	-2.21557211875916	54.7213287353516	178
1994-03-21	1994	3	21	445	80	Mon	7.2824912071228	4.22273588180542	10.3465900421143	-0.504900217056274	56.483455657959	160
1994-03-22	1994	3	22	446	81	Tue	7.85031604766846	4.50461912155151	11.1960124969482	6.85635805130005	87.1944122314453	163
1994-03-23	1994	3	23	447	82	Wed	11.2934894561768	9.04698371887207	13.5399951934814	10.5031261444092	88.6595687866211	202
1994-03-24	1994	3	24	448	83	Thu	11.0676536560059	8.71688556671143	13.4142723083496	3.14059329032898	57.6190528869629	166
1994-03-25	1994	3	25	449	84	Fri	10.8259563446045	8.27571582794189	13.3761959075928	8.08045768737793	76.1588897705078	177
1994-03-26	1994	3	26	450	85	Sat	6.61080503463745	2.78789567947388	10.4337148666382	-4.86062049865723	41.7974281311035	201
1994-03-27	1994	3	27	451	86	Sun	6.69343280792236	3.02336263656616	10.3635034561157	-1.88641941547394	50.5627021789551	166
1994-03-28	1994	3	28	452	87	Mon	9.69511795043945	7.27179431915283	12.1184415817261	8.16352081298828	84.1484298706055	177
1994-03-29	1994	3	29	453	88	Tue	12.4563846588135	9.58681964874268	15.32594871521	3.01432061195374	52.0359573364258	155
1994-03-30	1994	3	30	454	89	Wed	12.9943475723267	8.76556587219238	17.2231292724609	8.79121017456055	70.2467727661133	175
1994-03-31	1994	3	31	455	90	Thu	9.21708202362061	6.086181640625	12.3479824066162	4.6257495880127	67.5555801391602	184
1994-04-01	1994	4	1	456	91	Fri	8.29954528808594	5.4781436920166	11.1209468841553	3.32213973999023	67.6564331054688	182
1994-04-02	1994	4	2	457	92	Sat	5.38595676422119	2.25882530212402	8.51308727264404	0.460311740636826	71.2161636352539	161
1994-04-03	1994	4	3	458	93	Sun	5.26418495178223	0.784547209739685	9.74382209777832	1.6507294178009	73.4242401123047	193
1994-04-04	1994	4	4	459	94	Mon	7.40180683135986	4.15717887878418	10.6464347839355	2.2364068031311	64.8479919433594	172
1994-04-05	1994	4	5	460	95	Tue	6.57931041717529	2.67053747177124	10.4880847930908	2.01445937156677	73.1113815307617	185
1994-04-06	1994	4	6	461	96	Wed	7.474693775177	2.82594895362854	12.1234378814697	1.34690773487091	61.6806259155273	182
1994-04-07	1994	4	7	462	97	Thu	7.32760238647461	4.53642797470093	10.1187763214111	2.63687467575073	74.5657043457031	195
1994-04-08	1994	4	8	463	98	Fri	7.19611310958862	4.26270389556885	10.1295213699341	2.05481052398682	71.2660675048828	171
1994-04-09	1994	4	9	464	99	Sat	4.98871660232544	1.38221251964569	8.5952205657959	-0.523625254631042	68.9216690063477	183
1994-04-10	1994	4	10	465	100	Sun	5.10974979400635	0.867773950099945	9.35172557830811	-0.975437998771667	58.7153587341309	168
1994-04-11	1994	4	11	466	101	Mon	8.07735061645508	2.96918320655823	13.1855182647705	0.812260806560516	60.3034591674805	181
1994-04-12	1994	4	12	467	102	Tue	7.92147731781006	2.87362194061279	12.9693336486816	1.58898937702179	58.1211738586426	189
1994-04-13	1994	4	13	468	103	Wed	7.0813045501709	4.02628517150879	10.136323928833	0.211323887109756	60.4433135986328	182
1994-04-14	1994	4	14	469	104	Thu	5.02213096618652	2.44965791702271	7.60444784164429	0.175284788012505	75.0898590087891	178
1994-04-15	1994	4	15	470	105	Fri	5.2760968208313	3.2178065776825	7.33438682556152	2.21043038368225	78.3078765869141	205
1994-04-16	1994	4	16	471	106	Sat	8.48586559295654	5.02611064910889	11.9512090682983	2.46152544021606	63.8860969543457	176
1994-04-17	1994	4	17	472	107	Sun	6.07432556152344	3.02003931999207	9.13876247406006	1.30199265480042	68.3600921630859	168
1994-04-18	1994	4	18	473	108	Mon	5.98152589797974	3.3211030960083	8.6513843536377	-1.22465300559998	59.9802055358887	197
1994-04-19	1994	4	19	474	109	Tue	8.57309722900391	4.28678417205811	12.8673038482666	1.79779446125031	60.9596405029297	184
1994-04-20	1994	4	20	475	110	Wed	8.83868026733398	6.76645565032959	10.9109048843384	2.96824741363525	65.1734161376953	161
1994-04-21	1994	4	21	476	111	Thu	9.36540222167969	5.28232669830322	13.4484777450562	3.21580195426941	59.0333671569824	190
1994-04-22	1994	4	22	477	112	Fri	11.6868267059326	6.95917892456055	16.4144744873047	2.64629864692688	50.2915382385254	177
1994-04-23	1994	4	23	478	113	Sat	13.2477474212646	9.76852130889893	16.7269725799561	7.53577566146851	66.3601226806641	213
1994-04-24	1994	4	24	479	114	Sun	12.4088687896729	8.93144989013672	15.886773109436	4.24764204025269	54.3239250183105	159
1994-04-25	1994	4	25	480	115	Mon	9.29818725585938	4.56788444519043	14.0351667404175	2.08866620063782	54.353141784668	190
1994-04-26	1994	4	26	481	116	Tue	14.4587154388428	10.1490774154663	18.7683525085449	5.09125757217407	49.9379005432129	179
1994-04-27	1994	4	27	482	117	Wed	14.6934509277344	11.0539979934692	18.3329029083252	11.8254642486572	78.7213592529297	189
1994-04-28	1994	4	28	483	118	Thu	15.941143989563	12.1690254211426	19.7132625579834	10.4303779602051	68.2063369750977	178
1994-04-29	1994	4	29	484	119	Fri	16.2947559356689	9.81796360015869	22.7715454101562	9.26978874206543	52.073616027832	191
1994-04-30	1994	4	30	485	120	Sat	15.6294679641724	11.2490568161011	20.006555557251	5.18493270874023	48.1271057128906	185
1994-05-01	1994	5	1	486	121	Sun	12.8574342727661	7.59014320373535	18.1266269683838	3.27671647071838	48.1647834777832	176
1994-05-02	1994	5	2	487	122	Mon	11.8833084106445	6.86647319793701	16.9001426696777	4.46802520751953	56.3532981872559	158
1994-05-03	1994	5	3	488	123	Tue	13.7689056396484	7.47912645339966	20.0586853027344	4.71214628219604	45.1367568969727	154
1994-05-04	1994	5	4	489	124	Wed	11.4688835144043	8.7667350769043	14.17103099823	4.93930816650391	61.8875160217285	156
1994-05-05	1994	5	5	490	125	Thu	9.82706356048584	6.91716718673706	12.7402324676514	6.21281480789185	75.6527633666992	159
1994-05-06	1994	5	6	491	126	Fri	12.9081144332886	10.4766645431519	15.3395643234253	7.55860757827759	70.0042266845703	156
1994-05-07	1994	5	7	492	127	Sat	12.3649005889893	10.8637800216675	13.8629026412964	11.0476713180542	87.5370864868164	170
1994-05-08	1994	5	8	493	128	Sun	11.7019262313843	7.08817052841187	16.3173389434814	5.05246591567993	60.2555961608887	173
1994-05-09	1994	5	9	494	129	Mon	11.5508823394775	6.53032684326172	16.5749034881592	3.04551410675049	48.6036643981934	178
1994-05-10	1994	5	10	495	130	Tue	13.1425352096558	7.96271133422852	18.322359085083	7.00240421295166	59.0347175598145	174
1994-05-11	1994	5	11	496	131	Wed	13.7581329345703	9.79203414916992	17.7242298126221	6.87618064880371	56.933048248291	176
1994-05-12	1994	5	12	497	132	Thu	14.5197591781616	11.4680318832397	17.5714893341064	9.07597541809082	73.3648071289062	159
1994-05-13	1994	5	13	498	133	Fri	15.1075344085693	10.7451305389404	19.4699382781982	9.9363489151001	63.2468109130859	163
1994-05-14	1994	5	14	499	134	Sat	15.5165252685547	11.4839162826538	19.5491333007812	10.6761932373047	76.3449401855469	159
1994-05-15	1994	5	15	500	135	Sun	15.5995416641235	10.4143333435059	20.7847499847412	8.36048889160156	57.5146903991699	186
1994-05-16	1994	5	16	501	136	Mon	12.2144937515259	10.0985918045044	14.3303956985474	8.84536170959473	80.9941329956055	176
1994-05-17	1994	5	17	502	137	Tue	8.34839344024658	6.81063747406006	9.88614845275879	6.86998224258423	91.90087890625	166
1994-05-18	1994	5	18	503	138	Wed	9.96875476837158	6.46965169906616	13.4678573608398	3.81151676177979	63.5451354980469	147
1994-05-19	1994	5	19	504	139	Thu	8.67715358734131	4.07717418670654	13.2771320343018	1.83195555210114	53.5854377746582	180
1994-05-20	1994	5	20	505	140	Fri	11.5758457183838	7.74210929870605	15.4095840454102	6.99893712997437	66.5753555297852	197
1994-05-21	1994	5	21	506	141	Sat	11.7732391357422	10.2711019515991	13.2753744125366	10.9382610321045	88.8609390258789	172
1994-05-22	1994	5	22	507	142	Sun	13.3593769073486	10.5939264297485	16.124828338623	9.75532150268555	78.5111083984375	152
1994-05-23	1994	5	23	508	143	Mon	13.2887601852417	10.0813684463501	16.496150970459	8.72965717315674	71.327880859375	172
1994-05-24	1994	5	24	509	144	Tue	11.9998826980591	10.3681993484497	13.6315641403198	8.78712749481201	80.1292266845703	157
1994-05-25	1994	5	25	510	145	Wed	11.9604139328003	9.47937870025635	14.4414491653442	9.33586406707764	82.0781021118164	175
1994-05-26	1994	5	26	511	146	Thu	11.4516725540161	9.75710296630859	13.1462440490723	8.45874309539795	83.843505859375	163
1994-05-27	1994	5	27	512	147	Fri	8.81735420227051	6.21570253372192	11.4190063476562	0.389581054449081	52.283618927002	165
1994-05-28	1994	5	28	513	148	Sat	9.48801136016846	6.81661224365234	12.1627016067505	4.16641569137573	64.8568954467773	177
1994-05-29	1994	5	29	514	149	Sun	10.3777132034302	4.79826164245605	15.9571666717529	3.12108421325684	53.3953514099121	171
1994-05-30	1994	5	30	515	150	Mon	10.980170249939	5.13943290710449	16.8209075927734	2.670250415802	47.676586151123	190
1994-05-31	1994	5	31	516	151	Tue	13.8997449874878	6.89533853530884	20.9041519165039	4.08256149291992	43.5343742370605	154
1994-06-01	1994	6	1	517	152	Wed	16.8313808441162	8.56841373443604	25.0943489074707	7.982666015625	41.6885795593262	194
1994-06-02	1994	6	2	518	153	Thu	15.9103498458862	12.0560665130615	19.7646350860596	10.0061569213867	69.4752578735352	153
1994-06-03	1994	6	3	519	154	Fri	13.7294254302979	11.2879076004028	16.1709442138672	5.79148817062378	57.1080932617188	183
1994-06-04	1994	6	4	520	155	Sat	10.7574462890625	8.84759140014648	12.6673002243042	8.52858924865723	83.0901870727539	130
1994-06-05	1994	6	5	521	156	Sun	11.3680610656738	6.21809196472168	16.5180320739746	2.6478099822998	47.5958137512207	159
1994-06-06	1994	6	6	522	157	Mon	16.1428928375244	11.0996246337891	21.1861591339111	12.8064908981323	74.4075393676758	169
1994-06-07	1994	6	7	523	158	Tue	16.3640193939209	12.5363550186157	20.1916828155518	11.1742238998413	70.2930908203125	171
1994-06-08	1994	6	8	524	159	Wed	14.3119583129883	11.9765825271606	16.6473331451416	6.15326595306396	61.3370895385742	181
1994-06-09	1994	6	9	525	160	Thu	11.0047454833984	7.17523050308228	14.8342609405518	6.3534631729126	61.3694229125977	146
1994-06-10	1994	6	10	526	161	Fri	13.2489328384399	10.4813270568848	16.0132942199707	4.83701133728027	54.0245819091797	182
1994-06-11	1994	6	11	527	162	Sat	13.4828109741211	8.54011631011963	18.4277648925781	6.45169639587402	54.7869606018066	158
1994-06-12	1994	6	12	528	163	Sun	14.374945640564	8.83903503417969	19.9115695953369	7.78418445587158	53.7305717468262	191
1994-06-13	1994	6	13	529	164	Mon	16.883207321167	10.7903442382812	22.9736652374268	8.44729995727539	46.8281669616699	174
1994-06-14	1994	6	14	530	165	Tue	18.436882019043	12.8473844528198	24.0263805389404	9.29432678222656	49.4346809387207	150
1994-06-15	1994	6	15	531	166	Wed	15.7178716659546	8.77385520935059	22.6618881225586	5.68645572662354	46.2097930908203	176
1994-06-16	1994	6	16	532	167	Thu	17.6307144165039	12.4029636383057	22.8584651947021	9.38761234283447	52.8506126403809	185
1994-06-17	1994	6	17	533	168	Fri	18.1492748260498	12.2815208435059	24.0170288085938	10.0940103530884	52.4510231018066	167
1994-06-18	1994	6	18	534	169	Sat	17.1231460571289	12.2273359298706	22.0189552307129	9.20905113220215	56.4524002075195	184
1994-06-19	1994	6	19	535	170	Sun	16.4612770080566	12.6344356536865	20.2881202697754	10.7746229171753	63.6365127563477	193
1994-06-20	1994	6	20	536	171	Mon	15.8898544311523	13.7437829971313	18.0274658203125	8.31408309936523	58.3666915893555	187
1994-06-21	1994	6	21	537	172	Tue	15.5140743255615	13.4260597229004	17.602087020874	13.1408395767212	84.8251647949219	157
1994-06-22	1994	6	22	538	173	Wed	17.7876300811768	14.9426527023315	20.6326084136963	8.17069149017334	52.5644912719727	172
1994-06-23	1994	6	23	539	174	Thu	17.0584354400635	10.8734664916992	23.2434043884277	6.70164203643799	41.3898468017578	192
1994-06-24	1994	6	24	540	175	Fri	20.591064453125	13.875901222229	27.294958114624	12.4922218322754	50.0659980773926	177
1994-06-25	1994	6	25	541	176	Sat	18.7649765014648	15.5710716247559	21.9463844299316	13.7285652160645	75.3854827880859	159
1994-06-26	1994	6	26	542	177	Sun	16.7751770019531	12.7566518783569	20.7862224578857	9.92878341674805	59.1164665222168	163
1994-06-27	1994	6	27	543	178	Mon	19.0280017852783	13.3817930221558	24.6632499694824	12.7600088119507	60.7355422973633	181
1994-06-28	1994	6	28	544	179	Tue	20.3869113922119	13.8817129135132	26.8842220306396	8.39949417114258	37.0023460388184	168
1994-06-29	1994	6	29	545	180	Wed	18.6684055328369	15.2025718688965	22.1222553253174	5.89220380783081	45.9500312805176	149
1994-06-30	1994	6	30	546	181	Thu	17.2868270874023	11.3569507598877	23.216703414917	7.50691366195679	43.1462211608887	165
1994-07-01	1994	7	1	547	182	Fri	18.6590366363525	12.7510986328125	24.5567970275879	12.1818180084229	54.9629173278809	155
1994-07-02	1994	7	2	548	183	Sat	22.6120700836182	17.8060474395752	27.4180927276611	16.5185203552246	66.1331176757812	206
1994-07-03	1994	7	3	549	184	Sun	21.3578662872314	14.8477830886841	27.8558788299561	11.7777338027954	50.5418357849121	158
1994-07-04	1994	7	4	550	185	Mon	19.9010734558105	16.0737743377686	23.7283706665039	15.1836986541748	72.6238403320312	183
1994-07-05	1994	7	5	551	186	Tue	16.663480758667	12.4888200759888	20.8298282623291	9.96318340301514	57.6965408325195	175
1994-07-06	1994	7	6	552	187	Wed	16.2450160980225	12.6184644699097	19.8652000427246	10.9196557998657	68.3516387939453	174
1994-07-07	1994	7	7	553	188	Thu	16.6225547790527	11.8309984207153	21.4141101837158	8.06793117523193	54.7630348205566	154
1994-07-08	1994	7	8	554	189	Fri	16.0907020568848	13.7768354415894	18.4045677185059	12.8622217178345	78.000862121582	151
1994-07-09	1994	7	9	555	190	Sat	18.767557144165	13.8059310913086	23.7291812896729	12.7488660812378	68.0437698364258	147
1994-07-10	1994	7	10	556	191	Sun	18.7419853210449	12.2679576873779	25.2160148620605	9.91670703887939	50.0527267456055	146
1994-07-11	1994	7	11	557	192	Mon	21.8125476837158	14.395393371582	29.2209854125977	12.1655130386353	41.9365196228027	172
1994-07-12	1994	7	12	558	193	Tue	24.5924491882324	17.5200042724609	31.6648921966553	13.272762298584	40.5577774047852	193
1994-07-13	1994	7	13	559	194	Wed	20.967830657959	17.2134552001953	24.722204208374	15.0707950592041	75.8991928100586	172
1994-07-14	1994	7	14	560	195	Thu	20.7633094787598	15.6605739593506	25.8512630462646	11.6112794876099	51.8290748596191	165
1994-07-15	1994	7	15	561	196	Fri	18.1199607849121	13.5284643173218	22.7114543914795	13.7277927398682	65.7771453857422	156
1994-07-16	1994	7	16	562	197	Sat	19.4918346405029	14.8827142715454	24.1009540557861	10.4838409423828	51.0616188049316	182
1994-07-17	1994	7	17	563	198	Sun	18.3727588653564	13.4904298782349	23.2550888061523	11.3589525222778	57.6584167480469	150
1994-07-18	1994	7	18	564	199	Mon	18.5258655548096	13.5480823516846	23.5036506652832	11.2839450836182	56.9416236877441	148
1994-07-19	1994	7	19	565	200	Tue	19.7890377044678	14.2315893173218	25.3464870452881	11.3572282791138	54.0289916992188	162
1994-07-20	1994	7	20	566	201	Wed	20.3080139160156	13.6492404937744	26.9541015625	12.2224006652832	55.7284927368164	143
1994-07-21	1994	7	21	567	202	Thu	22.0743961334229	15.8450841903687	28.2920188903809	10.5598402023315	39.9459991455078	167
1994-07-22	1994	7	22	568	203	Fri	21.4467353820801	16.7733955383301	26.1200752258301	13.11692237854	53.1303443908691	174
1994-07-23	1994	7	23	569	204	Sat	20.5590419769287	15.0067348480225	26.1113510131836	13.90283203125	60.3966102600098	173
1994-07-24	1994	7	24	570	205	Sun	23.9583206176758	17.1604671478271	30.7376956939697	16.3847579956055	58.8229026794434	171
1994-07-25	1994	7	25	571	206	Mon	23.8760585784912	18.9845180511475	28.767599105835	14.0198593139648	50.8478698730469	169
1994-07-26	1994	7	26	572	207	Tue	19.8579502105713	17.2552909851074	22.4459266662598	15.2866449356079	70.6117553710938	139
1994-07-27	1994	7	27	573	208	Wed	22.6596641540527	18.3099021911621	26.9910907745361	14.7064409255981	60.1774749755859	150
1994-07-28	1994	7	28	574	209	Thu	18.4355049133301	14.5332727432251	22.3271732330322	13.3058280944824	81.2190704345703	145
1994-07-29	1994	7	29	575	210	Fri	19.8249931335449	14.4416341781616	25.1990432739258	11.8602695465088	55.5250549316406	151
1994-07-30	1994	7	30	576	211	Sat	23.4757099151611	17.1009407043457	29.8357925415039	16.9333877563477	57.7106704711914	191
1994-07-31	1994	7	31	577	212	Sun	22.6780281066895	20.0503826141357	25.3056716918945	16.2253017425537	67.8343124389648	160
1994-08-01	1994	8	1	578	213	Mon	19.8151073455811	16.4469127655029	23.1833019256592	11.8322982788086	57.6566276550293	146
1994-08-02	1994	8	2	579	214	Tue	18.3548145294189	14.1911306381226	22.518497467041	11.9054546356201	57.9935340881348	188
1994-08-03	1994	8	3	580	215	Wed	23.5694179534912	17.6478729248047	29.4909610748291	13.659707069397	48.7985992431641	162
1994-08-04	1994	8	4	581	216	Thu	22.8028678894043	20.3264331817627	25.2793006896973	17.0109634399414	68.9580154418945	164
1994-08-05	1994	8	5	582	217	Fri	22.1565456390381	17.8051223754883	26.5079669952393	12.697135925293	52.970588684082	167
1994-08-06	1994	8	6	583	218	Sat	21.0854892730713	16.2552051544189	25.9157772064209	12.3988590240479	57.8837051391602	126
1994-08-07	1994	8	7	584	219	Sun	19.5210380554199	16.3819999694824	22.6600780487061	12.1871204376221	60.7540397644043	159
1994-08-08	1994	8	8	585	220	Mon	19.108491897583	15.0304756164551	23.1865081787109	10.2768173217773	53.9769897460938	163
1994-08-09	1994	8	9	586	221	Tue	17.9158229827881	13.6199970245361	22.21164894104	11.8507299423218	61.3803977966309	165
1994-08-10	1994	8	10	587	222	Wed	17.2736797332764	15.7767372131348	18.7706241607666	14.8135986328125	85.3797988891602	142
1994-08-11	1994	8	11	588	223	Thu	16.3177852630615	14.6020307540894	18.0335388183594	14.4926128387451	89.0351409912109	179
1994-08-12	1994	8	12	589	224	Fri	16.6954860687256	14.0534353256226	19.3375339508057	10.6771259307861	67.3022232055664	135
1994-08-13	1994	8	13	590	225	Sat	16.0234146118164	11.1750240325928	20.87180519104	5.40933895111084	45.4107131958008	166
1994-08-14	1994	8	14	591	226	Sun	15.247579574585	10.3573722839355	20.1377868652344	4.80713653564453	46.6236686706543	117
1994-08-15	1994	8	15	592	227	Mon	16.9283142089844	10.7036228179932	23.1530055999756	6.27527713775635	41.8738822937012	166
1994-08-16	1994	8	16	593	228	Tue	18.4012355804443	12.4496202468872	24.3528499603271	10.5679941177368	51.6052932739258	181
1994-08-17	1994	8	17	594	229	Wed	15.9311771392822	12.4503755569458	19.411979675293	8.26208591461182	60.8568916320801	157
1994-08-18	1994	8	18	595	230	Thu	16.073127746582	11.0516300201416	21.0946235656738	8.79458332061768	53.5162086486816	169
1994-08-19	1994	8	19	596	231	Fri	18.1076107025146	14.3561429977417	21.8590774536133	10.8161573410034	63.8981666564941	181
1994-08-20	1994	8	20	597	232	Sat	15.9268531799316	11.4345388412476	20.4191665649414	7.86743354797363	53.0803871154785	157
1994-08-21	1994	8	21	598	233	Sun	17.6861457824707	12.503026008606	22.8692646026611	9.60021305084229	52.159309387207	166
1994-08-22	1994	8	22	599	234	Mon	19.9226303100586	15.7426481246948	24.102611541748	13.1229286193848	59.6019096374512	176
1994-08-23	1994	8	23	600	235	Tue	19.0277481079102	15.6950998306274	22.3603973388672	15.644268989563	80.2119369506836	169
1994-08-24	1994	8	24	601	236	Wed	16.7015476226807	12.3901586532593	21.0129356384277	9.67354297637939	57.4218826293945	137
1994-08-25	1994	8	25	602	237	Thu	15.9670896530151	12.7344427108765	19.1940383911133	13.9036483764648	85.0158233642578	174
1994-08-26	1994	8	26	603	238	Fri	18.4284725189209	13.8331174850464	23.0131530761719	10.8051223754883	61.0192184448242	163
1994-08-27	1994	8	27	604	239	Sat	17.9166927337646	15.1112108230591	20.7221736907959	6.22737884521484	49.9702415466309	166
1994-08-28	1994	8	28	605	240	Sun	14.9444818496704	10.6737594604492	19.2181282043457	5.057297706604	47.1203269958496	165
1994-08-29	1994	8	29	606	241	Mon	15.0086727142334	9.95963001251221	20.06005859375	8.66857719421387	59.892333984375	138
1994-08-30	1994	8	30	607	242	Tue	15.2234764099121	10.4704523086548	19.9765014648438	9.33293056488037	64.3933944702148	154
1994-08-31	1994	8	31	608	243	Wed	16.0723819732666	13.3111839294434	18.8335800170898	11.5548048019409	70.822151184082	152
1994-09-01	1994	9	1	609	244	Thu	15.6351280212402	13.9121007919312	17.3581523895264	12.9251842498779	86.0386276245117	159
1994-09-02	1994	9	2	610	245	Fri	15.6803770065308	10.1882019042969	21.172550201416	6.67425441741943	52.4292411804199	166
1994-09-03	1994	9	3	611	246	Sat	14.3323278427124	10.3950328826904	18.2696208953857	13.1653232574463	87.4767532348633	172
1994-09-04	1994	9	4	612	247	Sun	17.9510612487793	15.1556615829468	20.4395999908447	11.7860317230225	66.7774353027344	176
1994-09-05	1994	9	5	613	248	Mon	15.7062911987305	12.5313415527344	18.8812408447266	4.94478178024292	48.2908477783203	140
1994-09-06	1994	9	6	614	249	Tue	13.5637397766113	10.5310163497925	16.5964641571045	8.85208415985107	69.1838760375977	170
1994-09-07	1994	9	7	615	250	Wed	14.9498376846313	10.9985008239746	18.9011745452881	10.8997507095337	72.480842590332	177
1994-09-08	1994	9	8	616	251	Thu	14.9949312210083	12.1398048400879	17.8500576019287	7.4368200302124	58.9315986633301	164
1994-09-09	1994	9	9	617	252	Fri	13.7254476547241	9.4716968536377	17.9791984558105	6.86822080612183	58.6119155883789	173
1994-09-10	1994	9	10	618	253	Sat	13.2174253463745	9.7136344909668	16.7212162017822	6.72105407714844	65.6507873535156	149
1994-09-11	1994	9	11	619	254	Sun	13.2284278869629	9.16027164459229	17.2965850830078	5.7251238822937	53.7119331359863	158
1994-09-12	1994	9	12	620	255	Mon	15.2152833938599	12.8257780075073	17.5968780517578	9.93328475952148	69.8192672729492	168
1994-09-13	1994	9	13	621	256	Tue	14.242772102356	9.76846504211426	18.7149276733398	9.12870979309082	62.9899787902832	185
1994-09-14	1994	9	14	622	257	Wed	14.8853664398193	12.4164133071899	17.349142074585	11.0922546386719	76.490852355957	173
1994-09-15	1994	9	15	623	258	Thu	11.0698022842407	9.82695960998535	12.3126459121704	8.85871887207031	87.7057571411133	161
1994-09-16	1994	9	16	624	259	Fri	11.4119081497192	8.98606586456299	13.8377513885498	2.23410058021545	54.4816360473633	172
1994-09-17	1994	9	17	625	260	Sat	10.1230688095093	6.11616611480713	14.1299715042114	3.40022206306458	57.5304870605469	170
1994-09-18	1994	9	18	626	261	Sun	11.5114269256592	9.38538360595703	13.6374711990356	2.79761433601379	55.1323585510254	179
1994-09-19	1994	9	19	627	262	Mon	11.216872215271	9.40318393707275	13.0305595397949	9.83646011352539	89.5819778442383	190
1994-09-20	1994	9	20	628	263	Tue	12.8322515487671	11.2199964523315	14.4445056915283	9.70262241363525	81.7903060913086	170
1994-09-21	1994	9	21	629	264	Wed	13.8863201141357	9.0466947555542	18.725944519043	9.45509052276611	71.5101013183594	203
1994-09-22	1994	9	22	630	265	Thu	14.9312496185303	11.4001951217651	18.4623050689697	9.61924266815186	68.2031097412109	180
1994-09-23	1994	9	23	631	266	Fri	14.8116540908813	11.1839590072632	18.4393482208252	10.2054471969604	70.1182174682617	174
1994-09-24	1994	9	24	632	267	Sat	15.6935806274414	13.5510568618774	17.8361072540283	12.9827651977539	83.0325393676758	198
1994-09-25	1994	9	25	633	268	Sun	15.4140291213989	13.2826652526855	17.5453929901123	13.3088474273682	86.2579116821289	143
1994-09-26	1994	9	26	634	269	Mon	15.690770149231	13.7993812561035	17.5735340118408	12.835111618042	79.3942031860352	156
1994-09-27	1994	9	27	635	270	Tue	14.5952577590942	10.5849170684814	18.605598449707	8.88308334350586	66.1528625488281	177
1994-09-28	1994	9	28	636	271	Wed	14.2883653640747	10.7609825134277	17.8157482147217	7.48028230667114	58.1567535400391	186
1994-09-29	1994	9	29	637	272	Thu	12.8995380401611	10.5137825012207	15.2848691940308	9.33702945709229	75.2577438354492	185
1994-09-30	1994	9	30	638	273	Fri	13.2042169570923	12.0358486175537	14.3725843429565	9.10429859161377	73.9323120117188	171
1994-10-01	1994	10	1	639	274	Sat	13.388521194458	11.1601829528809	15.6168575286865	11.4163751602173	82.3176574707031	174
1994-10-02	1994	10	2	640	275	Sun	13.359227180481	10.4835176467896	16.2349376678467	11.4607458114624	79.0529937744141	167
1994-10-03	1994	10	3	641	276	Mon	10.4643421173096	7.97152614593506	12.9571571350098	6.58716011047363	76.4498519897461	170
1994-10-04	1994	10	4	642	277	Tue	6.30399179458618	2.03492617607117	10.5730571746826	-3.24208664894104	46.1906890869141	167
1994-10-05	1994	10	5	643	278	Wed	8.54747295379639	2.82153534889221	14.2734107971191	1.52963364124298	53.5956192016602	163
1994-10-06	1994	10	6	644	279	Thu	10.3449306488037	5.29747772216797	15.3923826217651	3.96248435974121	56.7724609375	209
1994-10-07	1994	10	7	645	280	Fri	11.4258222579956	6.71147346496582	16.1401710510254	6.40340375900269	65.5987167358398	158
1994-10-08	1994	10	8	646	281	Sat	11.7454853057861	7.2994909286499	16.191478729248	6.99435329437256	65.8743591308594	180
1994-10-09	1994	10	9	647	282	Sun	13.5014886856079	9.96129703521729	17.0416812896729	9.00571441650391	71.3986206054688	165
1994-10-10	1994	10	10	648	283	Mon	12.2251977920532	6.44298601150513	18.0074100494385	5.08318090438843	52.7048377990723	198
1994-10-11	1994	10	11	649	284	Tue	13.4645013809204	9.30453109741211	17.6244735717773	9.77723026275635	71.7696075439453	179
1994-10-12	1994	10	12	650	285	Wed	12.1875381469727	8.62304401397705	15.7520341873169	8.63575267791748	78.7961654663086	183
1994-10-13	1994	10	13	651	286	Thu	13.8292255401611	9.98794651031494	17.670503616333	8.94613170623779	68.9821472167969	177
1994-10-14	1994	10	14	652	287	Fri	13.7374286651611	9.24841213226318	18.2264461517334	9.49555778503418	71.5760803222656	185
1994-10-15	1994	10	15	653	288	Sat	12.4960660934448	7.88290643692017	17.1092262268066	8.74822616577148	75.5598220825195	188
1994-10-16	1994	10	16	654	289	Sun	11.6690282821655	9.76292133331299	13.5751361846924	8.04142379760742	78.3190689086914	192
1994-10-17	1994	10	17	655	290	Mon	9.74584579467773	7.72587442398071	11.7658157348633	3.82732748985291	62.8432922363281	173
1994-10-18	1994	10	18	656	291	Tue	8.93516540527344	4.7219934463501	13.1583623886108	-0.0747433826327324	47.7317962646484	199
1994-10-19	1994	10	19	657	292	Wed	11.5104246139526	7.33602285385132	15.6848268508911	9.40199279785156	76.577392578125	181
1994-10-20	1994	10	20	658	293	Thu	12.8456573486328	11.592456817627	14.0988597869873	11.3414354324341	87.4687042236328	199
1994-10-21	1994	10	21	659	294	Fri	13.6420402526855	11.7392692565918	15.5448112487793	10.4575624465942	78.2745590209961	173
1994-10-22	1994	10	22	660	295	Sat	14.7041425704956	12.2644987106323	17.1437835693359	12.1116981506348	80.3194732666016	173
1994-10-23	1994	10	23	661	296	Sun	12.4478588104248	10.3747520446777	14.5209655761719	6.83004856109619	69.9290390014648	173
1994-10-24	1994	10	24	662	297	Mon	11.1320705413818	7.85914945602417	14.4049911499023	5.15011501312256	64.183837890625	169
1994-10-25	1994	10	25	663	298	Tue	10.548828125	8.7556676864624	12.3419885635376	6.87533092498779	75.7872772216797	174
1994-10-26	1994	10	26	664	299	Wed	9.82626438140869	6.64170551300049	13.0150098800659	5.25857019424438	71.5870971679688	176
1994-10-27	1994	10	27	665	300	Thu	8.84199905395508	5.40690517425537	12.2826642990112	2.88212442398071	64.4737548828125	183
1994-10-28	1994	10	28	666	301	Fri	8.71421051025391	4.54611968994141	12.8823013305664	2.66261887550354	64.5461273193359	190
1994-10-29	1994	10	29	667	302	Sat	10.432731628418	6.76252222061157	14.1029405593872	9.8836612701416	85.1392669677734	203
1994-10-30	1994	10	30	668	303	Sun	13.503568649292	11.3821086883545	15.6216983795166	13.3254728317261	91.9027709960938	173
1994-10-31	1994	10	31	669	304	Mon	12.9084596633911	11.2869691848755	14.5483636856079	9.22079658508301	75.7644271850586	185
1994-11-01	1994	11	1	670	305	Tue	10.3415517807007	7.19773721694946	13.4853649139404	3.60224652290344	61.3563537597656	163
1994-11-02	1994	11	2	671	306	Wed	9.68039989471436	4.8215856552124	14.5503149032593	4.90090990066528	67.0732116699219	179
1994-11-03	1994	11	3	672	307	Thu	13.5844192504883	8.83235168457031	18.3364849090576	11.1234455108643	74.5494232177734	198
1994-11-04	1994	11	4	673	308	Fri	13.9129266738892	12.1067676544189	15.7190866470337	10.088451385498	80.3210144042969	170
1994-11-05	1994	11	5	674	309	Sat	12.066873550415	10.6515951156616	13.4821529388428	9.74097156524658	88.578727722168	179
1994-11-06	1994	11	6	675	310	Sun	11.3480186462402	8.40770721435547	14.2883291244507	6.32912302017212	70.206428527832	186
1994-11-07	1994	11	7	676	311	Mon	10.7225484848022	7.48358297348022	13.9662885665894	7.59417247772217	75.0576171875	139
1994-11-08	1994	11	8	677	312	Tue	11.506459236145	8.57220840454102	14.4407110214233	9.77827548980713	80.9704055786133	156
1994-11-09	1994	11	9	678	313	Wed	12.2838068008423	11.440185546875	13.1274280548096	10.4919118881226	89.7298583984375	163
1994-11-10	1994	11	10	679	314	Thu	11.4025096893311	9.22376537322998	13.5812520980835	10.0149850845337	90.5404434204102	195
1994-11-11	1994	11	11	680	315	Fri	11.405571937561	10.2028131484985	12.6083307266235	9.3014669418335	84.7004852294922	175
1994-11-12	1994	11	12	681	316	Sat	11.6880826950073	10.6386499404907	12.7375154495239	10.1151866912842	88.2941741943359	185
1994-11-13	1994	11	13	682	317	Sun	11.3447866439819	7.87109041213989	14.8184833526611	10.1195068359375	86.1257019042969	161
1994-11-14	1994	11	14	683	318	Mon	13.7841520309448	12.0065422058105	15.5617618560791	12.7143621444702	84.835090637207	175
1994-11-15	1994	11	15	684	319	Tue	12.1613206863403	10.6081695556641	13.7144708633423	6.27968454360962	66.5791244506836	195
1994-11-16	1994	11	16	685	320	Wed	9.13825416564941	6.53016948699951	11.7463397979736	5.42779874801636	75.4208297729492	158
1994-11-17	1994	11	17	686	321	Thu	9.40913486480713	6.59205055236816	12.2262191772461	4.74752855300903	72.6725769042969	165
1994-11-18	1994	11	18	687	322	Fri	11.1222190856934	8.31038951873779	13.9340486526489	10.5325212478638	90.8372116088867	173
1994-11-19	1994	11	19	688	323	Sat	13.609956741333	11.4475841522217	15.7723293304443	12.9489812850952	87.1664123535156	192
1994-11-20	1994	11	20	689	324	Sun	13.8880968093872	12.8499727249146	14.9262228012085	11.6713924407959	84.7921371459961	162
1994-11-21	1994	11	21	690	325	Mon	10.2093868255615	8.42300128936768	11.9957733154297	7.79128885269165	80.1588134765625	184
1994-11-22	1994	11	22	691	326	Tue	10.0823268890381	6.50880146026611	13.6633081436157	9.51330661773682	85.8600845336914	182
1994-11-23	1994	11	23	692	327	Wed	12.2822217941284	10.6494636535645	13.9146022796631	10.0111465454102	80.9074859619141	162
1994-11-24	1994	11	24	693	328	Thu	12.5971031188965	11.3021173477173	13.8892183303833	9.93351364135742	80.8377990722656	174
1994-11-25	1994	11	25	694	329	Fri	12.1182088851929	10.6728429794312	13.5635757446289	9.36062622070312	80.8211441040039	198
1994-11-26	1994	11	26	695	330	Sat	10.7698545455933	8.98976612091064	12.5499420166016	9.39562034606934	87.754150390625	139
1994-11-27	1994	11	27	696	331	Sun	10.601113319397	9.66787624359131	11.5343523025513	7.90475273132324	81.8983917236328	174
1994-11-28	1994	11	28	697	332	Mon	9.15799140930176	7.64667844772339	10.669303894043	6.30463361740112	82.5627365112305	172
1994-11-29	1994	11	29	698	333	Tue	7.8534140586853	5.48217010498047	10.2304830551147	6.06185102462769	81.5172805786133	169
1994-11-30	1994	11	30	699	334	Wed	8.07992362976074	6.96029424667358	9.19955253601074	4.23004865646362	75.8205947875977	199
1994-12-01	1994	12	1	700	335	Thu	8.29945945739746	6.45432662963867	10.1445913314819	6.09184980392456	85.1949844360352	147
1994-12-02	1994	12	2	701	336	Fri	8.4642219543457	6.0566201210022	10.8718233108521	4.65110206604004	80.5177459716797	197
1994-12-03	1994	12	3	702	337	Sat	10.4791736602783	8.1050853729248	12.8532619476318	8.7033166885376	78.1028900146484	206
1994-12-04	1994	12	4	703	338	Sun	10.5203971862793	7.72784948348999	13.3174629211426	7.346360206604	70.644416809082	191
1994-12-05	1994	12	5	704	339	Mon	8.22093772888184	5.02290391921997	11.4276351928711	4.61750221252441	74.7702102661133	187
1994-12-06	1994	12	6	705	340	Tue	7.91632080078125	4.86709213256836	10.9655494689941	2.67260408401489	70.7204818725586	177
1994-12-07	1994	12	7	706	341	Wed	8.81599903106689	6.13219594955444	11.4998016357422	4.37288379669189	72.7930908203125	197
1994-12-08	1994	12	8	707	342	Thu	9.52767181396484	6.75277757644653	12.3025665283203	8.48637580871582	86.1119537353516	190
1994-12-09	1994	12	9	708	343	Fri	6.82372999191284	3.01677179336548	10.6306886672974	2.27252125740051	74.3556289672852	217
1994-12-10	1994	12	10	709	344	Sat	9.50792503356934	4.1949667930603	14.8208818435669	9.90857219696045	82.5902862548828	209
1994-12-11	1994	12	11	710	345	Sun	13.446400642395	12.3240995407104	14.5687007904053	9.76381301879883	78.1644744873047	190
1994-12-12	1994	12	12	711	346	Mon	13.0756416320801	11.4538278579712	14.6974563598633	9.84165382385254	77.8161315917969	215
1994-12-13	1994	12	13	712	347	Tue	11.2344427108765	9.43428421020508	13.0346012115479	9.1108226776123	81.3553237915039	188
1994-12-14	1994	12	14	713	348	Wed	5.29506540298462	2.7801251411438	7.81000518798828	0.938597857952118	75.2068328857422	156
1994-12-15	1994	12	15	714	349	Thu	3.68867111206055	-0.786340057849884	8.16368198394775	-0.0343037955462933	73.3162460327148	247
1994-12-16	1994	12	16	715	350	Fri	6.01199102401733	2.41177105903625	9.6066255569458	3.49755764007568	72.2017211914062	198
1994-12-17	1994	12	17	716	351	Sat	7.23253631591797	2.86399936676025	11.60107421875	8.48102760314941	87.7108154296875	213
1994-12-18	1994	12	18	717	352	Sun	8.56674861907959	6.41878986358643	10.7147054672241	5.67537975311279	79.1259155273438	198
1994-12-19	1994	12	19	718	353	Mon	5.51983785629272	3.08669376373291	7.95298194885254	1.4701863527298	72.2982330322266	203
1994-12-20	1994	12	20	719	354	Tue	3.94953775405884	0.808718681335449	7.09035730361938	0.177292764186859	75.3769912719727	182
1994-12-21	1994	12	21	720	355	Wed	3.34347057342529	1.42285454273224	5.26408672332764	1.77057790756226	85.8039169311523	201
1994-12-22	1994	12	22	721	356	Thu	3.2440721988678	0.400536239147186	6.08760833740234	0.422463327646255	79.3214645385742	190
1994-12-23	1994	12	23	722	357	Fri	0.222292348742485	-2.11702561378479	2.56161022186279	-1.03685486316681	96.1415634155273	199
1994-12-24	1994	12	24	723	358	Sat	0.207880064845085	-2.90007877349854	3.33746910095215	-2.89542651176453	91.7031707763672	219
1994-12-25	1994	12	25	724	359	Sun	4.46346235275269	-0.778786301612854	9.69590854644775	4.78047609329224	87.4487380981445	217
1994-12-26	1994	12	26	725	360	Mon	7.97450160980225	4.77094554901123	11.1741962432861	3.51746201515198	76.8863296508789	224
1994-12-27	1994	12	27	726	361	Tue	10.7670679092407	8.05966663360596	13.4744691848755	10.8956203460693	89.715690612793	244
1994-12-28	1994	12	28	727	362	Wed	13.2381610870361	12.3131618499756	14.163161277771	11.2144269943237	86.6288909912109	244
1994-12-29	1994	12	29	728	363	Thu	10.5058813095093	8.07892894744873	12.9328336715698	7.22585535049438	81.2014083862305	204
1994-12-30	1994	12	30	729	364	Fri	7.13651418685913	5.31194496154785	8.95693492889404	1.52622532844543	64.0320205688477	220
1994-12-31	1994	12	31	730	365	Sat	5.2119288444519	3.21396064758301	7.2098970413208	2.38021469116211	81.192138671875	180
1995-01-01	1995	1	1	731	1	Sun	1.71482360363007	-0.937522709369659	4.36716985702515	-2.61500573158264	72.8509063720703	237
1995-01-02	1995	1	2	732	2	Mon	0.758613407611847	-1.41818296909332	2.93540978431702	-5.74933052062988	62.5977516174316	184
1995-01-03	1995	1	3	733	3	Tue	0.3312828540802	-3.67426633834839	4.33683204650879	-3.255619764328	73.7056350708008	206
1995-01-04	1995	1	4	734	4	Wed	2.51603746414185	-0.432898938655853	5.46497392654419	-1.84330296516418	65.6362991333008	241
1995-01-05	1995	1	5	735	5	Thu	3.60138726234436	2.32159066200256	4.88118362426758	0.513249576091766	83.664421081543	209
1995-01-06	1995	1	6	736	6	Fri	5.60878705978394	3.13908743858337	8.07848644256592	2.60582160949707	78.5784378051758	249
1995-01-07	1995	1	7	737	7	Sat	4.26250505447388	0.333778768777847	8.1912317276001	1.07724523544312	80.8064270019531	222
1995-01-08	1995	1	8	738	8	Sun	6.70097208023071	3.32553458213806	10.0764093399048	7.20567750930786	88.4936218261719	197
1995-01-09	1995	1	9	739	9	Mon	6.22175598144531	2.3711564540863	10.0723552703857	3.22934651374817	75.3773803710938	226
1995-01-10	1995	1	10	740	10	Tue	8.97755241394043	6.06154537200928	11.8935604095459	3.25650000572205	68.8928298950195	235
1995-01-11	1995	1	11	741	11	Wed	5.54085540771484	1.98391532897949	9.0977954864502	-3.7233715057373	58.6346855163574	231
1995-01-12	1995	1	12	742	12	Thu	3.18410778045654	0.709647059440613	5.65856790542603	-1.75503838062286	66.6034622192383	201
1995-01-13	1995	1	13	743	13	Fri	3.914879322052	0.493527710437775	7.33623075485229	1.35651898384094	77.3585510253906	212
1995-01-14	1995	1	14	744	14	Sat	7.03845262527466	4.33349943161011	9.74340534210205	5.38445615768433	80.3915557861328	202
1995-01-15	1995	1	15	745	15	Sun	9.58667373657227	7.63414239883423	11.5392065048218	6.71354818344116	82.0597305297852	213
1995-01-16	1995	1	16	746	16	Mon	8.0975170135498	7.07267093658447	9.12236213684082	3.75472474098206	75.0235214233398	253
1995-01-17	1995	1	17	747	17	Tue	8.62500286102295	7.31591415405273	9.93409156799316	5.98151159286499	85.4459991455078	205
1995-01-18	1995	1	18	748	18	Wed	6.03814220428467	4.07988739013672	7.99639701843262	0.8730189204216	71.9487838745117	198
1995-01-19	1995	1	19	749	19	Thu	6.19533061981201	2.75402402877808	9.63663768768311	3.6192262172699	85.5481643676758	197
1995-01-20	1995	1	20	750	20	Fri	7.11691617965698	4.483717918396	9.75011539459229	2.00846099853516	67.8555068969727	209
1995-01-21	1995	1	21	751	21	Sat	6.73514938354492	3.81954836845398	9.6507511138916	5.55493783950806	85.9928588867188	227
1995-01-22	1995	1	22	752	22	Sun	6.631272315979	4.87876653671265	8.3837776184082	2.81540632247925	79.4417266845703	223
1995-01-23	1995	1	23	753	23	Mon	5.65345048904419	2.80668663978577	8.50021362304688	1.22693598270416	68.87451171875	222
1995-01-24	1995	1	24	754	24	Tue	6.13902187347412	4.88277721405029	7.39526700973511	0.240982070565224	64.4297103881836	227
1995-01-25	1995	1	25	755	25	Wed	8.45842742919922	4.67138576507568	12.2454690933228	5.53217124938965	91.8798294067383	215
1995-01-26	1995	1	26	756	26	Thu	6.32957220077515	3.29863858222961	9.36050510406494	1.76998221874237	84.5442810058594	240
1995-01-27	1995	1	27	757	27	Fri	5.29039573669434	-0.409007966518402	10.9897994995117	0.352929532527924	81.2619247436523	213
1995-01-28	1995	1	28	758	28	Sat	7.70798826217651	4.64093828201294	10.7750396728516	3.78098368644714	71.2342224121094	218
1995-01-29	1995	1	29	759	29	Sun	9.41060638427734	6.88912916183472	11.9320831298828	8.38758087158203	86.4695510864258	197
1995-01-30	1995	1	30	760	30	Mon	4.92080640792847	1.91724526882172	7.92436647415161	-1.96205770969391	66.0944213867188	220
1995-01-31	1995	1	31	761	31	Tue	6.35177659988403	2.45393061637878	10.2496223449707	7.30551624298096	86.5028533935547	210
1995-02-01	1995	2	1	762	32	Wed	9.86611747741699	8.30630874633789	11.4259262084961	7.99479389190674	90.3262100219727	199
1995-02-02	1995	2	2	763	33	Thu	5.49970388412476	2.076096534729	8.92331027984619	-0.801853656768799	64.8482208251953	208
1995-02-03	1995	2	3	764	34	Fri	7.23425769805908	4.18543672561646	10.2830781936646	6.46926116943359	83.7458038330078	197
1995-02-04	1995	2	4	765	35	Sat	10.3211431503296	7.9058952331543	12.7363910675049	6.78521966934204	78.0172805786133	213
1995-02-05	1995	2	5	766	36	Sun	7.77717733383179	4.46582698822021	11.0885276794434	7.0997200012207	91.2332763671875	190
1995-02-06	1995	2	6	767	37	Mon	10.0368099212646	8.19498443603516	11.8786354064941	5.72633981704712	73.0323867797852	195
1995-02-07	1995	2	7	768	38	Tue	9.63016605377197	8.7078104019165	10.5525217056274	4.12738418579102	69.0146331787109	195
1995-02-08	1995	2	8	769	39	Wed	7.45745706558228	4.90810108184814	10.0068130493164	6.25795459747314	91.1820068359375	192
1995-02-09	1995	2	9	770	40	Thu	4.63973426818848	2.28083539009094	6.99863243103027	-1.04974246025085	64.4281463623047	189
1995-02-10	1995	2	10	771	41	Fri	7.64933824539185	4.13548135757446	11.1631946563721	5.82661962509155	81.5273971557617	185
1995-02-11	1995	2	11	772	42	Sat	9.60309028625488	7.310622215271	11.8955574035645	7.35626125335693	85.2648391723633	198
1995-02-12	1995	2	12	773	43	Sun	9.27578735351562	6.44730377197266	12.1042699813843	3.84418296813965	67.7586669921875	169
1995-02-13	1995	2	13	774	44	Mon	8.83590793609619	6.80260181427002	10.869213104248	6.47301864624023	77.3299713134766	188
1995-02-14	1995	2	14	775	45	Tue	8.53851222991943	5.30507040023804	11.7859783172607	3.19401025772095	68.5682907104492	198
1995-02-15	1995	2	15	776	46	Wed	9.78677845001221	7.40933656692505	12.1642208099365	3.87081146240234	65.1956253051758	174
1995-02-16	1995	2	16	777	47	Thu	7.65027093887329	4.80435848236084	10.5794839859009	2.6320104598999	68.6290512084961	198
1995-02-17	1995	2	17	778	48	Fri	7.44137763977051	4.79759216308594	10.0928163528442	0.175457134842873	61.8527908325195	199
1995-02-18	1995	2	18	779	49	Sat	6.64690971374512	2.74479007720947	10.5490293502808	0.683615982532501	63.4463691711426	164
1995-02-19	1995	2	19	780	50	Sun	8.77556037902832	6.13832092285156	11.4128017425537	5.01528739929199	84.0843734741211	183
1995-02-20	1995	2	20	781	51	Mon	8.46937847137451	6.06384134292603	10.8749160766602	3.39581155776978	71.1305389404297	231
1995-02-21	1995	2	21	782	52	Tue	7.07785415649414	4.56446647644043	9.59124183654785	1.54063820838928	72.1586151123047	182
1995-02-22	1995	2	22	783	53	Wed	5.92956781387329	2.45852255821228	9.40061378479004	2.95628833770752	69.8401947021484	185
1995-02-23	1995	2	23	784	54	Thu	5.01511478424072	1.62941670417786	8.40081214904785	-0.463783890008926	65.2957153320312	206
1995-02-24	1995	2	24	785	55	Fri	6.12279605865479	4.43030595779419	7.81528568267822	2.6313157081604	78.2275619506836	189
1995-02-25	1995	2	25	786	56	Sat	6.19213724136353	3.85051321983337	8.53376197814941	1.22130751609802	72.8673248291016	183
1995-02-26	1995	2	26	787	57	Sun	4.3028564453125	1.07334816455841	7.53236484527588	-3.63820815086365	56.2975807189941	186
1995-02-27	1995	2	27	788	58	Mon	4.84702348709106	-0.171134486794472	9.8651819229126	1.89726030826569	80.0645217895508	189
1995-02-28	1995	2	28	789	59	Tue	9.66484832763672	7.15165662765503	12.1780395507812	6.75224876403809	75.6349182128906	207
1995-03-01	1995	3	1	790	60	Wed	7.78081369400024	5.6858434677124	9.87857246398926	0.0189971867948771	59.4068603515625	183
1995-03-02	1995	3	2	791	61	Thu	4.22145366668701	0.744954764842987	7.71126747131348	-3.20597648620605	57.7277984619141	200
1995-03-03	1995	3	3	792	62	Fri	2.85067224502563	0.0885900259017944	5.61275482177734	-4.89476299285889	55.7373924255371	205
1995-03-04	1995	3	4	793	63	Sat	2.68752336502075	-1.90947735309601	7.28452396392822	-4.97540760040283	56.1938819885254	194
1995-03-05	1995	3	5	794	64	Sun	5.74302339553833	2.90737414360046	8.57867240905762	1.64937901496887	69.580207824707	209
1995-03-06	1995	3	6	795	65	Mon	5.29395580291748	3.23336029052734	7.3545503616333	-1.46163272857666	60.4052276611328	195
1995-03-07	1995	3	7	796	66	Tue	3.67653584480286	0.457830905914307	6.89524078369141	1.82161056995392	84.3205642700195	221
1995-03-08	1995	3	8	797	67	Wed	5.08039808273315	0.792627990245819	9.38020133972168	-0.388271600008011	72.1256256103516	196
1995-03-09	1995	3	9	798	68	Thu	5.14193820953369	0.677259504795074	9.60661697387695	-0.828577995300293	59.4583587646484	203
1995-03-10	1995	3	10	799	69	Fri	9.4048490524292	5.05319690704346	13.7565011978149	-0.281556844711304	46.829402923584	180
1995-03-11	1995	3	11	800	70	Sat	11.1256113052368	6.23189353942871	16.0193290710449	5.82080411911011	62.5147933959961	213
1995-03-12	1995	3	12	801	71	Sun	9.50705909729004	6.32268095016479	12.6914377212524	2.20650720596313	59.6002349853516	185
1995-03-13	1995	3	13	802	72	Mon	4.7607250213623	1.61489009857178	7.90655994415283	3.10606217384338	88.814094543457	192
1995-03-14	1995	3	14	803	73	Tue	7.7475380897522	2.24759197235107	13.247483253479	2.80582809448242	72.2430191040039	189
1995-03-15	1995	3	15	804	74	Wed	5.39060592651367	2.20078301429749	8.58042907714844	-1.42872309684753	59.0287208557129	170
1995-03-16	1995	3	16	805	75	Thu	5.83385229110718	1.11549389362335	10.5522108078003	-0.575632512569427	58.9749412536621	199
1995-03-17	1995	3	17	806	76	Fri	8.22091484069824	4.57720565795898	11.8646230697632	4.41110467910767	75.3655242919922	206
1995-03-18	1995	3	18	807	77	Sat	8.03059101104736	4.91639518737793	11.1447868347168	0.0918463319540024	55.5160751342773	197
1995-03-19	1995	3	19	808	78	Sun	6.6284441947937	3.13167214393616	10.1252164840698	-2.45334005355835	52.9545402526855	192
1995-03-20	1995	3	20	809	79	Mon	5.2213020324707	1.82031452655792	8.62228965759277	-3.04229474067688	52.0391845703125	206
1995-03-21	1995	3	21	810	80	Tue	5.60582590103149	0.455804944038391	10.7558469772339	-2.51239323616028	50.892162322998	195
1995-03-22	1995	3	22	811	81	Wed	7.23502159118652	2.46008920669556	12.0099534988403	-0.530461966991425	51.5577812194824	191
1995-03-23	1995	3	23	812	82	Thu	9.26500797271729	2.86703610420227	15.6629810333252	-0.968840956687927	44.8823661804199	184
1995-03-24	1995	3	24	813	83	Fri	10.6184482574463	5.62731647491455	15.6095790863037	4.24920511245728	59.2071990966797	205
1995-03-25	1995	3	25	814	84	Sat	10.2403182983398	7.09264183044434	13.3879947662354	3.66457390785217	64.6885375976562	181
1995-03-26	1995	3	26	815	85	Sun	9.96002197265625	7.98056697845459	11.9394760131836	4.88454151153564	68.7387771606445	167
1995-03-27	1995	3	27	816	86	Mon	5.60239410400391	1.98307955265045	9.23197841644287	-4.49967432022095	52.3663291931152	191
1995-03-28	1995	3	28	817	87	Tue	5.51254749298096	0.0892490148544312	10.949387550354	1.59896695613861	75.0382995605469	189
1995-03-29	1995	3	29	818	88	Wed	4.37566947937012	0.0298980195075274	8.73697090148926	-4.15845108032227	49.6200065612793	176
1995-03-30	1995	3	30	819	89	Thu	6.19902324676514	0.703554749488831	11.7115964889526	-0.43592581152916	52.6517105102539	195
1995-03-31	1995	3	31	820	90	Fri	11.7680597305298	7.24605178833008	16.1981563568115	7.67435073852539	69.9086837768555	182
1995-04-01	1995	4	1	821	91	Sat	14.4753799438477	8.81298828125	20.1377716064453	9.7184362411499	66.6694030761719	199
1995-04-02	1995	4	2	822	92	Sun	12.8665237426758	7.09150886535645	18.6415367126465	5.52855730056763	61.4451599121094	170
1995-04-03	1995	4	3	823	93	Mon	12.4811067581177	8.06145191192627	16.9007625579834	6.78221368789673	63.719554901123	192
1995-04-04	1995	4	4	824	94	Tue	11.5200624465942	7.3928542137146	15.647271156311	5.91031885147095	61.8922882080078	206
1995-04-05	1995	4	5	825	95	Wed	11.9066152572632	9.00523376464844	14.8079967498779	5.82052421569824	63.0228538513184	171
1995-04-06	1995	4	6	826	96	Thu	14.6619501113892	10.1198272705078	19.2040748596191	8.11992835998535	62.7278861999512	203
1995-04-07	1995	4	7	827	97	Fri	13.8051471710205	8.93422222137451	18.6760730743408	7.59963893890381	56.9172782897949	176
1995-04-08	1995	4	8	828	98	Sat	8.39145565032959	4.92349529266357	11.8594160079956	-2.45661902427673	46.9408340454102	170
1995-04-09	1995	4	9	829	99	Sun	8.41458511352539	3.14640426635742	13.6827659606934	-1.00062656402588	47.1331176757812	160
1995-04-10	1995	4	10	830	100	Mon	12.2167463302612	8.44296169281006	15.9905300140381	5.03913164138794	59.7845649719238	179
1995-04-11	1995	4	11	831	101	Tue	12.5789632797241	6.68989753723145	18.4680290222168	4.77372121810913	50.5041999816895	179
1995-04-12	1995	4	12	832	102	Wed	11.1876287460327	7.06251001358032	15.3127470016479	0.810466468334198	46.9680671691895	199
1995-04-13	1995	4	13	833	103	Thu	9.93982315063477	4.41216325759888	15.4674835205078	2.51686525344849	53.2815322875977	195
1995-04-14	1995	4	14	834	104	Fri	12.2134943008423	6.76156425476074	17.6654262542725	4.76801681518555	55.9850807189941	150
1995-04-15	1995	4	15	835	105	Sat	10.9571714401245	7.9675178527832	13.9468240737915	4.09117794036865	60.8433074951172	180
1995-04-16	1995	4	16	836	106	Sun	9.37829113006592	6.29040431976318	12.4661779403687	1.90061902999878	59.7535820007324	166
1995-04-17	1995	4	17	837	107	Mon	10.0159912109375	8.91809272766113	11.1138896942139	5.2498893737793	70.8256759643555	176
1995-04-18	1995	4	18	838	108	Tue	8.4158411026001	5.84361600875854	10.9880666732788	-0.0977274179458618	56.4336700439453	167
1995-04-19	1995	4	19	839	109	Wed	5.79012632369995	0.230134889483452	11.3501176834106	-7.43175458908081	34.9805717468262	165
1995-04-20	1995	4	20	840	110	Thu	6.3240065574646	0.201619908213615	12.4463930130005	-6.53971338272095	36.6087188720703	182
1995-04-21	1995	4	21	841	111	Fri	7.22947597503662	1.37960827350616	13.0793428421021	-6.42503261566162	33.7494888305664	176
1995-04-22	1995	4	22	842	112	Sat	9.12562465667725	5.80917406082153	12.4420757293701	3.55404615402222	73.0232162475586	189
1995-04-23	1995	4	23	843	113	Sun	10.5728921890259	7.10407400131226	14.0417098999023	1.75369071960449	50.5637893676758	166
1995-04-24	1995	4	24	844	114	Mon	9.51347637176514	7.76588726043701	11.2610654830933	6.20759057998657	83.9189224243164	179
1995-04-25	1995	4	25	845	115	Tue	13.9260425567627	8.31995677947998	19.5321273803711	8.13391780853271	61.5757713317871	175
1995-04-26	1995	4	26	846	116	Wed	8.45847225189209	6.59646701812744	10.3204784393311	5.97959184646606	83.8593139648438	185
1995-04-27	1995	4	27	847	117	Thu	8.53065013885498	5.27917003631592	11.7821311950684	0.369725257158279	56.0401725769043	183
1995-04-28	1995	4	28	848	118	Fri	8.9819450378418	5.48999261856079	12.4782876968384	-1.10143029689789	47.6022186279297	194
1995-04-29	1995	4	29	849	119	Sat	9.43222713470459	6.77330017089844	12.0911550521851	3.55071902275085	62.1992378234863	179
1995-04-30	1995	4	30	850	120	Sun	12.0801076889038	7.77104139328003	16.3891754150391	4.95235347747803	56.2238235473633	174
1995-05-01	1995	5	1	851	121	Mon	12.8942031860352	7.25801515579224	18.5303916931152	5.85790252685547	52.2434272766113	155
1995-05-02	1995	5	2	852	122	Tue	16.5382556915283	10.1965684890747	22.879940032959	7.84137058258057	50.2036018371582	180
1995-05-03	1995	5	3	853	123	Wed	17.5765228271484	10.9916830062866	24.1613636016846	6.82586526870728	38.9456634521484	202
1995-05-04	1995	5	4	854	124	Thu	18.4314060211182	10.6648941040039	26.1979198455811	4.42343711853027	31.2631053924561	187
1995-05-05	1995	5	5	855	125	Fri	18.9895057678223	11.4606714248657	26.5183410644531	5.05134248733521	31.0137023925781	204
1995-05-06	1995	5	6	856	126	Sat	19.597017288208	12.8899774551392	26.3040580749512	8.71420955657959	40.840404510498	179
1995-05-07	1995	5	7	857	127	Sun	20.0358619689941	14.1614923477173	25.9102344512939	8.18725490570068	38.7462005615234	176
1995-05-08	1995	5	8	858	128	Mon	14.8884220123291	10.9270009994507	18.8498420715332	4.45482730865479	49.6800956726074	181
1995-05-09	1995	5	9	859	129	Tue	11.2901792526245	7.24628019332886	15.334077835083	2.19912099838257	50.5974273681641	199
1995-05-10	1995	5	10	860	130	Wed	10.5359344482422	5.42668199539185	15.6451892852783	2.60299611091614	50.4554100036621	166
1995-05-11	1995	5	11	861	131	Thu	8.28383445739746	5.82725620269775	10.7404117584229	2.12881565093994	62.2954597473145	171
1995-05-12	1995	5	12	862	132	Fri	7.52297639846802	4.88574981689453	10.1602029800415	1.32664442062378	62.8317718505859	178
1995-05-13	1995	5	13	863	133	Sat	8.04627132415771	4.50159358978271	11.590950012207	0.295957982540131	58.7082977294922	163
1995-05-14	1995	5	14	864	134	Sun	8.37107849121094	3.23325347900391	13.508903503418	-2.58973789215088	40.549919128418	157
1995-05-15	1995	5	15	865	135	Mon	9.46488761901855	3.8346803188324	15.0950956344604	-1.04696452617645	39.7835655212402	170
1995-05-16	1995	5	16	866	136	Tue	11.0809631347656	7.79738807678223	14.364538192749	2.86505079269409	51.241455078125	164
1995-05-17	1995	5	17	867	137	Wed	9.47432231903076	7.23250341415405	11.7161417007446	6.12321472167969	82.1676712036133	179
1995-05-18	1995	5	18	868	138	Thu	8.84945106506348	4.01262140274048	13.6862802505493	-0.643890261650085	51.0998306274414	169
1995-05-19	1995	5	19	869	139	Fri	11.2930879592896	6.47877073287964	16.1074047088623	2.96135687828064	56.7059745788574	166
1995-05-20	1995	5	20	870	140	Sat	10.8880300521851	7.03032445907593	14.7500886917114	6.6285080909729	67.2840881347656	134
1995-05-21	1995	5	21	871	141	Sun	11.4674406051636	6.63683032989502	16.2980499267578	5.20562839508057	52.7639427185059	170
1995-05-22	1995	5	22	872	142	Mon	13.4074926376343	8.16083145141602	18.6541519165039	2.33367562294006	39.5181655883789	175
1995-05-23	1995	5	23	873	143	Tue	15.6935081481934	9.87884712219238	21.508171081543	7.12620782852173	47.4450836181641	164
1995-05-24	1995	5	24	874	144	Wed	15.6549797058105	10.9147148132324	20.3952465057373	9.74497032165527	64.4783782958984	187
1995-05-25	1995	5	25	875	145	Thu	14.5036191940308	9.96788120269775	19.0393581390381	6.92386674880981	51.5054550170898	155
1995-05-26	1995	5	26	876	146	Fri	14.5822505950928	10.0469408035278	19.1175594329834	5.56638956069946	49.3247718811035	165
1995-05-27	1995	5	27	877	147	Sat	15.8190174102783	12.0328187942505	19.6052169799805	9.23555755615234	67.2176513671875	187
1995-05-28	1995	5	28	878	148	Sun	16.419563293457	13.4733381271362	19.3657875061035	11.2438068389893	72.0638961791992	163
1995-05-29	1995	5	29	879	149	Mon	14.0973634719849	10.1895866394043	18.0051422119141	6.32312631607056	51.948112487793	156
1995-05-30	1995	5	30	880	150	Tue	14.6489582061768	10.3391771316528	18.958740234375	8.6837215423584	67.4022827148438	170
1995-05-31	1995	5	31	881	151	Wed	15.069878578186	11.0997724533081	19.0399837493896	8.14375114440918	58.9277153015137	187
1995-06-01	1995	6	1	882	152	Thu	13.5041370391846	9.59962368011475	17.4086494445801	4.75247001647949	48.7887687683105	172
1995-06-02	1995	6	2	883	153	Fri	14.422908782959	10.7497673034668	18.0960521697998	4.56553649902344	48.1869659423828	165
1995-06-03	1995	6	3	884	154	Sat	13.8565492630005	11.9352760314941	15.7778244018555	10.210262298584	77.1222839355469	181
1995-06-04	1995	6	4	885	155	Sun	13.6616039276123	11.7000427246094	15.6231660842896	9.31453132629395	72.3170013427734	174
1995-06-05	1995	6	5	886	156	Mon	14.4117469787598	10.7708444595337	18.0526485443115	6.97725343704224	58.8656806945801	173
1995-06-06	1995	6	6	887	157	Tue	14.4812211990356	11.4966154098511	17.4658241271973	8.59038829803467	62.6236801147461	156
1995-06-07	1995	6	7	888	158	Wed	15.7233276367188	13.1123733520508	18.3342800140381	8.7597770690918	65.0471343994141	173
1995-06-08	1995	6	8	889	159	Thu	11.7361068725586	7.69576501846313	15.7764482498169	2.3540620803833	48.719856262207	154
1995-06-09	1995	6	9	890	160	Fri	12.4247598648071	7.85289621353149	16.9966239929199	4.56392288208008	56.3637351989746	138
1995-06-10	1995	6	10	891	161	Sat	11.5095539093018	8.29406642913818	14.7250423431396	3.20668840408325	57.6488723754883	173
1995-06-11	1995	6	11	892	162	Sun	12.3517665863037	10.2816925048828	14.4218416213989	10.6276569366455	88.2496490478516	169
1995-06-12	1995	6	12	893	163	Mon	11.3907108306885	9.21232032775879	13.5691003799438	5.63282442092896	66.4366302490234	169
1995-06-13	1995	6	13	894	164	Tue	10.6137933731079	8.174635887146	13.0529518127441	5.69350337982178	67.3105392456055	166
1995-06-14	1995	6	14	895	165	Wed	12.2986660003662	9.42297649383545	15.1743564605713	3.79968810081482	55.4306640625	169
1995-06-15	1995	6	15	896	166	Thu	12.865195274353	8.70231056213379	17.0280799865723	6.61767864227295	65.2246856689453	181
1995-06-16	1995	6	16	897	167	Fri	15.2735939025879	10.1829833984375	20.3604583740234	7.49567699432373	60.692756652832	158
1995-06-17	1995	6	17	898	168	Sat	13.436351776123	10.6921997070312	16.1805038452148	11.3803558349609	85.8702239990234	158
1995-06-18	1995	6	18	899	169	Sun	16.9636554718018	12.2143669128418	21.7129459381104	9.12785530090332	58.9168014526367	185
1995-06-19	1995	6	19	900	170	Mon	17.3345985412598	10.7767429351807	23.8924541473389	7.80802488327026	47.5251159667969	156
1995-06-20	1995	6	20	901	171	Tue	18.4389972686768	12.94407081604	23.9339237213135	12.0901908874512	60.8444709777832	184
1995-06-21	1995	6	21	902	172	Wed	17.8165817260742	13.8731927871704	21.7599697113037	4.19533157348633	38.6505241394043	189
1995-06-22	1995	6	22	903	173	Thu	16.7850475311279	11.9106664657593	21.6594276428223	3.17916655540466	36.3150863647461	152
1995-06-23	1995	6	23	904	174	Fri	15.4211235046387	10.2398233413696	20.6024208068848	6.24032926559448	50.462776184082	167
1995-06-24	1995	6	24	905	175	Sat	13.3866930007935	11.0561561584473	15.7172298431396	8.97706985473633	71.8231964111328	141
1995-06-25	1995	6	25	906	176	Sun	17.2786350250244	11.6105718612671	22.9466972351074	10.2303838729858	61.2197723388672	169
1995-06-26	1995	6	26	907	177	Mon	17.7088012695312	10.8365955352783	24.5810070037842	11.2742290496826	64.5767059326172	175
1995-06-27	1995	6	27	908	178	Tue	18.6979579925537	11.7205200195312	25.6753959655762	10.6897268295288	58.8331108093262	151
1995-06-28	1995	6	28	909	179	Wed	20.5233364105225	12.4813385009766	28.5653324127197	12.9255676269531	54.5554733276367	167
1995-06-29	1995	6	29	910	180	Thu	20.5565071105957	13.6423721313477	27.4706420898438	2.52893424034119	26.2600440979004	154
1995-06-30	1995	6	30	911	181	Fri	22.2393417358398	12.7112684249878	31.7674140930176	11.1649188995361	43.938060760498	177
1995-07-01	1995	7	1	912	182	Sat	18.5866394042969	13.0299768447876	24.1433029174805	10.9195146560669	69.0376510620117	158
1995-07-02	1995	7	2	913	183	Sun	15.7304430007935	11.1649188995361	20.2888088226318	11.8799295425415	71.9959869384766	157
1995-07-03	1995	7	3	914	184	Mon	15.679313659668	12.1026630401611	19.2559642791748	7.81327295303345	58.0467071533203	151
1995-07-04	1995	7	4	915	185	Tue	17.0944519042969	12.3998374938965	21.7890682220459	6.10373878479004	44.4493026733398	163
1995-07-05	1995	7	5	916	186	Wed	19.2801189422607	15.3719158172607	23.1748638153076	9.95820808410645	52.9799346923828	168
1995-07-06	1995	7	6	917	187	Thu	18.2625770568848	12.5770387649536	23.9481182098389	11.7110757827759	57.1425323486328	166
1995-07-07	1995	7	7	918	188	Fri	20.2016277313232	17.1332149505615	23.2565155029297	12.5375537872314	60.8246269226074	152
1995-07-08	1995	7	8	919	189	Sat	21.0536136627197	14.5226793289185	27.5845470428467	12.4448642730713	47.6514739990234	170
1995-07-09	1995	7	9	920	190	Sun	20.9312572479248	14.6388807296753	27.2236366271973	14.3262214660645	62.4284477233887	167
1995-07-10	1995	7	10	921	191	Mon	22.7324600219727	15.613489151001	29.8514289855957	16.002384185791	67.9229202270508	178
1995-07-11	1995	7	11	922	192	Tue	23.1504917144775	18.8002223968506	27.5007629394531	16.4788208007812	57.1206130981445	175
1995-07-12	1995	7	12	923	193	Wed	20.8277072906494	16.1292781829834	25.5261383056641	12.8960418701172	52.8314743041992	173
1995-07-13	1995	7	13	924	194	Thu	19.5106506347656	15.2302980422974	23.7910022735596	14.5849895477295	63.9734573364258	159
1995-07-14	1995	7	14	925	195	Fri	19.5485649108887	16.1827640533447	22.914363861084	10.5675096511841	52.8766670227051	157
1995-07-15	1995	7	15	926	196	Sat	18.3569355010986	14.6640253067017	22.0498466491699	11.4889354705811	60.3397674560547	173
1995-07-16	1995	7	16	927	197	Sun	18.3045768737793	14.2230796813965	22.3860740661621	12.4069623947144	63.3957023620605	168
1995-07-17	1995	7	17	928	198	Mon	17.6332969665527	13.5974931716919	21.6690998077393	12.1697092056274	62.552661895752	145
1995-07-18	1995	7	18	929	199	Tue	20.120641708374	15.8912897109985	24.3499927520752	15.9205503463745	71.2021026611328	166
1995-07-19	1995	7	19	930	200	Wed	22.4401245117188	19.4904727935791	25.3897724151611	17.1478424072266	69.7348861694336	159
1995-07-20	1995	7	20	931	201	Thu	23.5839595794678	16.766788482666	30.4011325836182	15.1872234344482	50.9139862060547	161
1995-07-21	1995	7	21	932	202	Fri	23.7778129577637	18.3575611114502	29.1980628967285	14.8801326751709	51.5024795532227	174
1995-07-22	1995	7	22	933	203	Sat	17.733341217041	13.1431016921997	22.323579788208	3.74725580215454	37.4780082702637	132
1995-07-23	1995	7	23	934	204	Sun	18.515998840332	12.226770401001	24.8052272796631	5.58611059188843	36.5566024780273	161
1995-07-24	1995	7	24	935	205	Mon	20.3811931610107	13.0486478805542	27.7137393951416	8.37261962890625	40.1625175476074	153
1995-07-25	1995	7	25	936	206	Tue	21.2255306243896	15.8331699371338	26.6178932189941	11.6185741424561	48.0045051574707	176
1995-07-26	1995	7	26	937	207	Wed	21.7791233062744	18.2523498535156	25.3058967590332	15.5511646270752	63.3142585754395	182
1995-07-27	1995	7	27	938	208	Thu	20.4890041351318	16.9363479614258	24.0416584014893	14.8902521133423	68.6268005371094	151
1995-07-28	1995	7	28	939	209	Fri	21.2279453277588	16.4353923797607	26.0204944610596	16.183952331543	66.6240310668945	174
1995-07-29	1995	7	29	940	210	Sat	23.6004505157471	17.2257461547852	29.9589157104492	14.9030694961548	51.1722564697266	153
1995-07-30	1995	7	30	941	211	Sun	24.2621765136719	18.1451969146729	30.3791580200195	12.3987188339233	42.2835388183594	170
1995-07-31	1995	7	31	942	212	Mon	24.927360534668	18.3241634368896	31.5305576324463	13.6454210281372	44.0768890380859	212
1995-08-01	1995	8	1	943	213	Tue	25.9780673980713	19.1532878875732	32.802848815918	11.9498348236084	40.440372467041	184
1995-08-02	1995	8	2	944	214	Wed	25.8438320159912	20.6212482452393	31.0664157867432	11.2072172164917	39.9331169128418	196
1995-08-03	1995	8	3	945	215	Thu	24.7015972137451	19.7100582122803	29.6931343078613	10.7256994247437	36.4850425720215	224
1995-08-04	1995	8	4	946	216	Fri	20.4975166320801	15.3116769790649	25.6833572387695	12.499719619751	55.9456520080566	180
1995-08-05	1995	8	5	947	217	Sat	19.4638824462891	13.1718225479126	25.7559432983398	11.0833806991577	51.4654350280762	161
1995-08-06	1995	8	6	948	218	Sun	19.7803039550781	13.9580268859863	25.6025810241699	11.0222101211548	53.3700790405273	166
1995-08-07	1995	8	7	949	219	Mon	18.0621509552002	15.0364847183228	21.087818145752	8.72339916229248	51.6679725646973	158
1995-08-08	1995	8	8	950	220	Tue	17.2053413391113	13.4681148529053	20.942569732666	6.44792032241821	46.0559616088867	173
1995-08-09	1995	8	9	951	221	Wed	18.1526947021484	11.6125240325928	24.6928653717041	10.5354652404785	52.208812713623	149
1995-08-10	1995	8	10	952	222	Thu	20.95751953125	14.4371604919434	27.4778785705566	10.7977743148804	47.6317939758301	175
1995-08-11	1995	8	11	953	223	Fri	23.4627532958984	16.4415283203125	30.4839782714844	11.3775262832642	41.0857772827148	178
1995-08-12	1995	8	12	954	224	Sat	23.5385837554932	17.0445518493652	30.0326156616211	11.5135917663574	42.2786979675293	188
1995-08-13	1995	8	13	955	225	Sun	21.274356842041	17.8192310333252	24.7294845581055	9.08375072479248	45.7748985290527	169
1995-08-14	1995	8	14	956	226	Mon	19.5301704406738	14.5351066589355	24.5252361297607	8.57583045959473	46.058910369873	178
1995-08-15	1995	8	15	957	227	Tue	22.0694942474365	15.1923761367798	28.9466114044189	11.7212810516357	47.8078155517578	161
1995-08-16	1995	8	16	958	228	Wed	23.2606620788574	16.6970195770264	29.8243026733398	11.5517063140869	42.9556274414062	143
1995-08-17	1995	8	17	959	229	Thu	21.7496852874756	17.2347011566162	26.2646713256836	14.1104154586792	55.8210792541504	150
1995-08-18	1995	8	18	960	230	Fri	23.2599620819092	17.8607196807861	28.6592044830322	13.6283874511719	54.5379753112793	160
1995-08-19	1995	8	19	961	231	Sat	23.4748287200928	16.9092445373535	30.0404148101807	14.6725978851318	56.7481536865234	182
1995-08-20	1995	8	20	962	232	Sun	23.2645053863525	17.2628440856934	29.2661647796631	11.3852205276489	45.4596748352051	165
1995-08-21	1995	8	21	963	233	Mon	22.3149871826172	15.2105331420898	29.4194374084473	8.57627964019775	38.5901260375977	168
1995-08-22	1995	8	22	964	234	Tue	22.0703582763672	16.1183090209961	28.0224056243896	14.7685232162476	64.3929443359375	180
1995-08-23	1995	8	23	965	235	Wed	20.175952911377	16.9611835479736	23.3907222747803	13.2885437011719	58.2177886962891	147
1995-08-24	1995	8	24	966	236	Thu	18.1609745025635	12.9816370010376	23.340311050415	10.124903678894	54.7396926879883	180
1995-08-25	1995	8	25	967	237	Fri	21.1153602600098	17.4825859069824	24.7481327056885	12.1573476791382	54.6460990905762	161
1995-08-26	1995	8	26	968	238	Sat	19.9679222106934	16.1362323760986	23.7838745117188	8.64424419403076	49.6793937683105	147
1995-08-27	1995	8	27	969	239	Sun	16.9934215545654	13.7954969406128	20.1913452148438	7.17896938323975	51.4969825744629	146
1995-08-28	1995	8	28	970	240	Mon	15.0511960983276	10.6433124542236	19.4590797424316	4.82998418807983	48.8886337280273	156
1995-08-29	1995	8	29	971	241	Tue	14.4300537109375	11.6429643630981	17.2171459197998	11.0323534011841	81.0816421508789	176
1995-08-30	1995	8	30	972	242	Wed	15.410120010376	10.0539846420288	20.7662544250488	5.32765960693359	44.9012870788574	164
1995-08-31	1995	8	31	973	243	Thu	18.0003414154053	15.4079666137695	20.5927143096924	11.218412399292	63.8487854003906	133
1995-09-01	1995	9	1	974	244	Fri	16.4352035522461	13.9123296737671	18.958080291748	10.3314771652222	64.8806533813477	143
1995-09-02	1995	9	2	975	245	Sat	16.3962287902832	14.3922891616821	18.4001693725586	10.5228853225708	67.8241577148438	139
1995-09-03	1995	9	3	976	246	Sun	14.6324577331543	9.46474266052246	19.8001728057861	4.62630605697632	49.0673866271973	148
1995-09-04	1995	9	4	977	247	Mon	14.7181243896484	8.99867534637451	20.437572479248	8.46673107147217	58.0847702026367	173
1995-09-05	1995	9	5	978	248	Tue	15.3317089080811	10.9317646026611	19.731653213501	6.69907712936401	56.1178131103516	159
1995-09-06	1995	9	6	979	249	Wed	15.9786787033081	11.7786636352539	20.1786937713623	7.56824016571045	57.3202362060547	179
1995-09-07	1995	9	7	980	250	Thu	16.7062931060791	14.4455814361572	18.967004776001	14.2458400726318	77.7756423950195	149
1995-09-08	1995	9	8	981	251	Fri	16.9130954742432	14.8152809143066	18.9995727539062	11.7773742675781	74.6457366943359	168
1995-09-09	1995	9	9	982	252	Sat	16.8265628814697	12.7950029373169	20.8499908447266	8.83918857574463	56.5025291442871	178
1995-09-10	1995	9	10	983	253	Sun	15.2885999679565	12.2873458862305	18.2861347198486	13.3871698379517	82.5602874755859	181
1995-09-11	1995	9	11	984	254	Mon	16.6953277587891	13.0501203536987	20.3314571380615	8.36322498321533	60.4418449401855	156
1995-09-12	1995	9	12	985	255	Tue	15.2537784576416	11.7948484420776	18.7081050872803	9.68467998504639	64.6142349243164	157
1995-09-13	1995	9	13	986	256	Wed	14.4886379241943	10.1168594360352	18.8595104217529	8.13912677764893	69.2931671142578	138
1995-09-14	1995	9	14	987	257	Thu	14.6520643234253	10.2809104919434	19.0230808258057	10.7867984771729	70.3708572387695	200
1995-09-15	1995	9	15	988	258	Fri	14.4934701919556	11.1134176254272	17.8726692199707	10.6423625946045	77.1510162353516	185
1995-09-16	1995	9	16	989	259	Sat	14.6824913024902	12.6271820068359	16.7309455871582	11.4446363449097	87.5329971313477	161
1995-09-17	1995	9	17	990	260	Sun	16.0131034851074	13.164698600769	18.8539619445801	12.1018123626709	81.8360824584961	185
1995-09-18	1995	9	18	991	261	Mon	16.0212249755859	12.7935190200806	19.2426090240479	13.4512405395508	76.682258605957	166
1995-09-19	1995	9	19	992	262	Tue	16.178638458252	14.2674999237061	18.0802421569824	13.0766382217407	77.66455078125	154
1995-09-20	1995	9	20	993	263	Wed	14.4004058837891	11.4259910583496	17.3707523345947	8.52120876312256	64.9620208740234	145
1995-09-21	1995	9	21	994	264	Thu	14.1111192703247	8.69062042236328	19.5349769592285	7.71030569076538	58.6648139953613	142
1995-09-22	1995	9	22	995	265	Fri	15.0315427780151	10.448052406311	19.563196182251	9.31007766723633	63.3500175476074	165
1995-09-23	1995	9	23	996	266	Sat	14.6567010879517	10.8009099960327	18.5085906982422	6.92733192443848	57.0227165222168	170
1995-09-24	1995	9	24	997	267	Sun	13.2122497558594	10.5623531341553	15.859094619751	8.91526794433594	74.6477279663086	151
1995-09-25	1995	9	25	998	268	Mon	11.2795505523682	6.39279937744141	16.1714420318604	5.97217988967896	62.464485168457	159
1995-09-26	1995	9	26	999	269	Tue	14.9127311706543	12.4713068008423	17.3489589691162	13.4376783370972	88.3430404663086	160
1995-09-27	1995	9	27	1000	270	Wed	12.9425449371338	10.4143295288086	15.4672021865845	5.18076467514038	61.4557418823242	180
1995-09-28	1995	9	28	1001	271	Thu	10.7018232345581	6.7126727104187	14.6949033737183	2.90074753761292	56.9025726318359	170
1995-09-29	1995	9	29	1002	272	Fri	10.7558355331421	5.31363916397095	16.2042999267578	3.4455292224884	55.3835029602051	171
1995-09-30	1995	9	30	1003	273	Sat	12.4820995330811	7.75603866577148	17.2142429351807	7.96522283554077	68.5919647216797	176
1995-10-01	1995	10	1	1004	274	Sun	15.6138362884521	11.4489850997925	19.7740631103516	11.0971584320068	68.3009796142578	180
1995-10-02	1995	10	2	1005	275	Mon	13.7567920684814	9.87701988220215	17.6359062194824	8.28083038330078	61.169734954834	182
1995-10-03	1995	10	3	1006	276	Tue	14.8107023239136	11.9383659362793	17.6807632446289	13.2763156890869	83.2580490112305	170
1995-10-04	1995	10	4	1007	277	Wed	15.6380405426025	14.1952276229858	17.0718822479248	12.7055883407593	78.804557800293	171
1995-10-05	1995	10	5	1008	278	Thu	13.8254451751709	10.2227659225464	17.425708770752	7.9308066368103	61.6508674621582	177
1995-10-06	1995	10	6	1009	279	Fri	13.9509363174438	11.2347459793091	16.6638774871826	11.3164949417114	77.7886734008789	177
1995-10-07	1995	10	7	1010	280	Sat	16.3476333618164	14.60533618927	18.0803070068359	14.8749094009399	83.077766418457	154
1995-10-08	1995	10	8	1011	281	Sun	18.9863414764404	13.7093172073364	24.2566204071045	12.7723770141602	61.3433837890625	168
1995-10-09	1995	10	9	1012	282	Mon	19.3131980895996	14.6662502288818	23.9519500732422	13.6265125274658	62.9564437866211	184
1995-10-10	1995	10	10	1013	283	Tue	17.1762943267822	14.1239500045776	20.2213535308838	10.2789640426636	62.7386131286621	173
1995-10-11	1995	10	11	1014	284	Wed	17.71950340271	13.3302955627441	22.1010456085205	13.8617830276489	74.7717361450195	175
1995-10-12	1995	10	12	1015	285	Thu	18.2548122406006	15.0581207275391	21.4408168792725	14.8171081542969	79.6935729980469	198
1995-10-13	1995	10	13	1016	286	Fri	17.4136505126953	13.6688194274902	21.1483497619629	13.0815420150757	73.8665618896484	163
1995-10-14	1995	10	14	1017	287	Sat	16.7667255401611	13.1871976852417	20.3462524414062	14.3694849014282	81.4662094116211	166
1995-10-15	1995	10	15	1018	288	Sun	15.8760757446289	12.9449329376221	18.8072204589844	12.454158782959	74.2568206787109	175
1995-10-16	1995	10	16	1019	289	Mon	15.7401466369629	11.956597328186	19.5236968994141	12.1377153396606	76.0299224853516	154
1995-10-17	1995	10	17	1020	290	Tue	15.9188776016235	13.6750650405884	18.162691116333	13.7134370803833	81.3812484741211	168
1995-10-18	1995	10	18	1021	291	Wed	13.049599647522	10.8880128860474	15.2111864089966	5.94640159606934	61.7862968444824	174
1995-10-19	1995	10	19	1022	292	Thu	12.3627901077271	8.30860805511475	16.416971206665	8.2161865234375	70.3398361206055	165
1995-10-20	1995	10	20	1023	293	Fri	11.5936431884766	9.49606609344482	13.6912212371826	9.72726535797119	83.3384246826172	164
1995-10-21	1995	10	21	1024	294	Sat	10.6516246795654	5.81618738174438	15.4870615005493	5.31970357894897	64.0854873657227	159
1995-10-22	1995	10	22	1025	295	Sun	11.679253578186	8.13003921508789	15.2284679412842	6.51287698745728	64.4933929443359	148
1995-10-23	1995	10	23	1026	296	Mon	12.2199068069458	8.50036334991455	15.9394502639771	6.80322074890137	66.25341796875	176
1995-10-24	1995	10	24	1027	297	Tue	16.1026382446289	12.1345081329346	20.0707702636719	10.1365947723389	63.1771430969238	178
1995-10-25	1995	10	25	1028	298	Wed	13.5225677490234	10.6238565444946	16.4212779998779	6.40181112289429	59.7912292480469	163
1995-10-26	1995	10	26	1029	299	Thu	14.9821033477783	12.2837829589844	17.6804218292236	12.1779947280884	82.6228713989258	165
1995-10-27	1995	10	27	1030	300	Fri	14.1629066467285	11.1899871826172	17.1358222961426	7.61160182952881	64.7958374023438	189
1995-10-28	1995	10	28	1031	301	Sat	9.29000568389893	4.35924530029297	14.2207670211792	3.96629691123962	68.7769470214844	176
1995-10-29	1995	10	29	1032	302	Sun	10.4676465988159	6.64747381210327	14.2878217697144	5.55497169494629	66.5602874755859	160
1995-10-30	1995	10	30	1033	303	Mon	11.0337028503418	6.30082702636719	15.7665786743164	7.1828351020813	69.7269287109375	181
1995-10-31	1995	10	31	1034	304	Tue	10.4265127182007	5.89001989364624	15.4422397613525	6.44181489944458	68.9650268554688	167
1995-11-01	1995	11	1	1035	305	Wed	9.91916370391846	6.1084508895874	13.7398862838745	8.18180751800537	81.7512817382812	194
1995-11-02	1995	11	2	1036	306	Thu	7.90270280838013	4.69212770462036	11.1281814575195	2.86823987960815	65.6552581787109	173
1995-11-03	1995	11	3	1037	307	Fri	8.05447006225586	4.80048418045044	11.3207874298096	3.09522867202759	66.4711074829102	181
1995-11-04	1995	11	4	1038	308	Sat	6.39295864105225	1.90891373157501	10.8996706008911	-1.77693045139313	52.5264320373535	191
1995-11-05	1995	11	5	1039	309	Sun	5.86989307403564	2.25811457633972	9.50325965881348	-2.40866708755493	51.879695892334	172
1995-11-06	1995	11	6	1040	310	Mon	5.50998687744141	-0.064746230840683	11.1460399627686	0.308172672986984	61.3881034851074	169
1995-11-07	1995	11	7	1041	311	Tue	6.30475616455078	2.22814798355103	10.4216747283936	4.44985342025757	81.032600402832	160
1995-11-08	1995	11	8	1042	312	Wed	11.0499792098999	8.01616954803467	14.0903997421265	9.6005334854126	84.4820938110352	188
1995-11-09	1995	11	9	1043	313	Thu	12.0992126464844	10.5220956802368	13.6638088226318	9.14371109008789	79.3503265380859	206
1995-11-10	1995	11	10	1044	314	Fri	10.5575284957886	9.4423303604126	11.6615333557129	7.79666423797607	82.6044998168945	194
1995-11-11	1995	11	11	1045	315	Sat	12.0927572250366	8.84365940093994	15.3368110656738	10.7775230407715	84.5662994384766	211
1995-11-12	1995	11	12	1046	316	Sun	13.2794876098633	11.7173328399658	14.8255634307861	7.16624593734741	66.5429611206055	167
1995-11-13	1995	11	13	1047	317	Mon	12.9582176208496	10.7541828155518	15.1510219573975	10.1126232147217	84.0806503295898	203
1995-11-14	1995	11	14	1048	318	Tue	10.3019514083862	6.9619197845459	13.6440725326538	8.65033721923828	85.3763961791992	214
1995-11-15	1995	11	15	1049	319	Wed	11.7253818511963	9.29135608673096	14.1539134979248	8.36346435546875	77.2196731567383	179
1995-11-16	1995	11	16	1050	320	Thu	9.27064514160156	6.75781774520874	11.7742652893066	6.05635070800781	84.2725296020508	175
1995-11-17	1995	11	17	1051	321	Fri	2.80060911178589	0.032166451215744	5.58559799194336	-1.10623776912689	73.4308319091797	194
1995-11-18	1995	11	18	1052	322	Sat	3.00037431716919	-0.852432906627655	6.87935304641724	-3.17353057861328	63.9148178100586	180
1995-11-19	1995	11	19	1053	323	Sun	5.18922328948975	0.901596367359161	9.49805736541748	1.46399796009064	70.2783050537109	186
1995-11-20	1995	11	20	1054	324	Mon	5.81561756134033	1.14560866355896	10.5125331878662	3.71972250938416	78.0180130004883	194
1995-11-21	1995	11	21	1055	325	Tue	8.24378490447998	6.08880138397217	10.4100284576416	3.60396218299866	67.7168197631836	218
1995-11-22	1995	11	22	1056	326	Wed	10.6860065460205	8.59229850769043	12.7732887268066	8.92327690124512	86.2125854492188	209
1995-11-23	1995	11	23	1057	327	Thu	8.58005905151367	5.32703733444214	11.8434286117554	6.44727468490601	77.1839828491211	209
1995-11-24	1995	11	24	1058	328	Fri	11.1959772109985	9.76889133453369	12.6139326095581	7.07006740570068	71.7214508056641	202
1995-11-25	1995	11	25	1059	329	Sat	11.4425067901611	10.3917551040649	12.4785194396973	8.95820808410645	82.1111679077148	191
1995-11-26	1995	11	26	1060	330	Sun	9.93436622619629	8.30858135223389	11.5519104003906	5.33452081680298	75.0222015380859	198
1995-11-27	1995	11	27	1061	331	Mon	9.62989234924316	7.46809196472168	11.7902173995972	6.55346345901489	77.4343414306641	178
1995-11-28	1995	11	28	1062	332	Tue	9.34523582458496	6.57117223739624	12.1239175796509	7.01211214065552	78.6181488037109	216
1995-11-29	1995	11	29	1063	333	Wed	10.0005006790161	7.83619213104248	12.1587352752686	6.19429588317871	73.2461013793945	211
1995-11-30	1995	11	30	1064	334	Thu	6.5554895401001	5.05974721908569	8.05530261993408	3.70030379295349	80.6624526977539	192
1995-12-01	1995	12	1	1065	335	Fri	8.43780040740967	6.4418249130249	10.4341907501221	6.25820827484131	83.7311782836914	229
1995-12-02	1995	12	2	1066	336	Sat	11.0241079330444	9.31702423095703	12.7243604660034	10.599440574646	91.5285110473633	204
1995-12-03	1995	12	3	1067	337	Sun	11.1010856628418	10.2272987365723	11.9595928192139	10.2705783843994	96.0741119384766	212
1995-12-04	1995	12	4	1068	338	Mon	7.43441438674927	5.12974691390991	9.73859882354736	0.836012542247772	68.474365234375	229
1995-12-05	1995	12	5	1069	339	Tue	2.23533940315247	-0.327739715576172	4.82498741149902	-2.72240090370178	74.2121963500977	198
1995-12-06	1995	12	6	1070	340	Wed	-0.553836822509766	-1.70616793632507	0.645562529563904	-0.404430329799652	95.3695907592773	213
1995-12-07	1995	12	7	1071	341	Thu	0.909461081027985	-0.706512093544006	2.56485223770142	-1.84623348712921	79.4500427246094	221
1995-12-08	1995	12	8	1072	342	Fri	2.88908886909485	0.297723054885864	5.52502679824829	-2.09388875961304	68.0227737426758	225
1995-12-09	1995	12	9	1073	343	Sat	2.11761856079102	-1.57650852203369	5.87611198425293	-1.14738011360168	73.6152191162109	230
1995-12-10	1995	12	10	1074	344	Sun	0.42078098654747	-1.78256666660309	2.68736529350281	0.0466107837855816	95.0821914672852	230
1995-12-11	1995	12	11	1075	345	Mon	2.96430993080139	-1.03116858005524	7.01413583755493	1.01975393295288	81.7929077148438	264
1995-12-12	1995	12	12	1076	346	Tue	4.1395468711853	1.17137098312378	7.14298725128174	5.21516561508179	92.5270843505859	222
1995-12-13	1995	12	13	1077	347	Wed	6.05864238739014	4.51840782165527	7.6110897064209	4.54951953887939	85.9259262084961	187
1995-12-14	1995	12	14	1078	348	Thu	4.39379549026489	2.93054795265198	5.8744478225708	-4.29014492034912	55.362232208252	211
1995-12-15	1995	12	15	1079	349	Fri	3.05865859985352	2.11178135871887	4.02932453155518	-0.0540617592632771	80.4175872802734	234
1995-12-16	1995	12	16	1080	350	Sat	4.008385181427	2.21128511428833	5.83392524719238	1.55809319019318	76.1917877197266	218
1995-12-17	1995	12	17	1081	351	Sun	4.60981416702271	3.88896107673645	5.33172702789307	2.79609704017639	89.3458557128906	206
1995-12-18	1995	12	18	1082	352	Mon	4.61300420761108	3.69502735137939	5.53432178497314	2.58243680000305	86.6919937133789	265
1995-12-19	1995	12	19	1083	353	Tue	5.34055423736572	4.30806350708008	6.37534952163696	3.22825288772583	85.3625183105469	268
1995-12-20	1995	12	20	1084	354	Wed	3.38469481468201	1.17583441734314	5.60618162155151	0.861774802207947	80.9584579467773	248
1995-12-21	1995	12	21	1085	355	Thu	4.07760906219482	1.23712825775146	6.93496561050415	1.44367802143097	88.4783782958984	230
1995-12-22	1995	12	22	1086	356	Fri	8.25925064086914	3.55710983276367	12.9764041900635	9.85408592224121	84.9312286376953	228
1995-12-23	1995	12	23	1087	357	Sat	6.93896913528442	3.87522554397583	10.004469871521	3.62633275985718	89.0284652709961	228
1995-12-24	1995	12	24	1088	358	Sun	4.1468391418457	2.62360048294067	5.67772388458252	0.346771597862244	75.7995071411133	211
1995-12-25	1995	12	25	1089	359	Mon	1.32939851284027	-1.01301801204681	3.69352507591248	-1.91479587554932	80.25244140625	231
1995-12-26	1995	12	26	1090	360	Tue	-1.03379917144775	-3.31303405761719	1.27630198001862	-5.47718048095703	69.4902648925781	198
1995-12-27	1995	12	27	1091	361	Wed	-0.255396664142609	-2.09134244918823	1.60357260704041	-1.77176010608673	89.3278121948242	222
1995-12-28	1995	12	28	1092	362	Thu	-1.752650141716	-4.23820972442627	0.759137034416199	-4.31903505325317	83.0431213378906	238
1995-12-29	1995	12	29	1093	363	Fri	-0.0692050084471703	-3.72255730628967	3.61574816703796	-6.61479568481445	57.8284645080566	273
1995-12-30	1995	12	30	1094	364	Sat	0.0731052905321121	-1.92244720458984	2.09158658981323	-1.93501698970795	83.4899063110352	257
1995-12-31	1995	12	31	1095	365	Sun	2.27691626548767	0.556379556655884	3.99745321273804	2.82094764709473	96.5478286743164	276
1996-01-01	1996	1	1	1096	1	Mon	3.9965808391571	1.56375885009766	6.42940282821655	3.65437579154968	92.8367767333984	260
1996-01-02	1996	1	2	1097	2	Tue	5.30215072631836	4.19361066818237	6.41069030761719	4.68282890319824	92.9107360839844	278
1996-01-03	1996	1	3	1098	3	Wed	5.01437187194824	3.42801380157471	6.60072946548462	3.89862656593323	87.2812118530273	266
1996-01-04	1996	1	4	1099	4	Thu	5.1527738571167	3.39426469802856	6.91128301620483	2.45422005653381	78.5330047607422	248
1996-01-05	1996	1	5	1100	5	Fri	6.80594301223755	5.26239633560181	8.34948921203613	5.71234321594238	87.9960403442383	279
1996-01-06	1996	1	6	1101	6	Sat	7.97462749481201	6.09154510498047	9.85770988464355	5.32945775985718	84.3369140625	262
1996-01-07	1996	1	7	1102	7	Sun	8.413649559021	6.28710126876831	10.5401964187622	6.50921821594238	76.6237564086914	236
1996-01-08	1996	1	8	1103	8	Mon	10.0551538467407	8.03298854827881	12.0773191452026	6.189040184021	74.9246139526367	240
1996-01-09	1996	1	9	1104	9	Tue	9.54830360412598	7.6317720413208	11.4648361206055	8.0554256439209	84.7113418579102	213
1996-01-10	1996	1	10	1105	10	Wed	9.2308874130249	7.31024646759033	11.1515274047852	7.15635013580322	82.3224411010742	232
1996-01-11	1996	1	11	1106	11	Thu	8.56880855560303	6.65982151031494	10.4777965545654	5.66832828521729	83.7134475708008	234
1996-01-12	1996	1	12	1107	12	Fri	9.87370777130127	8.6617431640625	11.075611114502	6.31298828125	75.1164245605469	215
1996-01-13	1996	1	13	1108	13	Sat	10.5069570541382	9.36336612701416	11.6505489349365	6.83726644515991	77.5099868774414	228
1996-01-14	1996	1	14	1109	14	Sun	10.0761861801147	7.62216997146606	12.5302028656006	6.1602897644043	77.9118499755859	199
1996-01-15	1996	1	15	1110	15	Mon	7.89983224868774	5.02365159988403	10.7760133743286	6.73453807830811	87.8781585693359	222
1996-01-16	1996	1	16	1111	16	Tue	7.67548751831055	5.01553630828857	10.3354387283325	6.17790174484253	87.5816421508789	204
1996-01-17	1996	1	17	1112	17	Wed	8.16481113433838	5.05474090576172	11.274881362915	6.13119697570801	86.171630859375	218
1996-01-18	1996	1	18	1113	18	Thu	5.32090330123901	3.36952710151672	7.28317832946777	3.27891707420349	91.8209533691406	206
1996-01-19	1996	1	19	1114	19	Fri	6.61482763290405	4.82288885116577	8.4157075881958	5.15973806381226	87.0454864501953	195
1996-01-20	1996	1	20	1115	20	Sat	4.48485898971558	2.44147181510925	6.53839921951294	1.36588072776794	85.9910430908203	221
1996-01-21	1996	1	21	1116	21	Sun	3.04797005653381	1.84647333621979	4.26178026199341	-1.41722536087036	74.1627807617188	207
1996-01-22	1996	1	22	1117	22	Mon	3.91667914390564	1.70289206504822	6.14194297790527	1.23891818523407	74.6882705688477	184
1996-01-23	1996	1	23	1118	23	Tue	3.65197110176086	2.62433695793152	4.69013595581055	0.886348783969879	84.2635803222656	198
1996-01-24	1996	1	24	1119	24	Wed	3.18909525871277	1.92384946346283	4.46724224090576	1.72098052501678	85.4416656494141	215
1996-01-25	1996	1	25	1120	25	Thu	-0.0841700211167336	-1.678227186203	1.50988721847534	-3.62754511833191	83.5063018798828	207
1996-01-26	1996	1	26	1121	26	Fri	-3.05481123924255	-4.49612283706665	-1.61349952220917	-6.19738292694092	76.737907409668	223
1996-01-27	1996	1	27	1122	27	Sat	-2.11553335189819	-5.21917676925659	0.905941784381866	-5.63511276245117	81.6498031616211	185
1996-01-28	1996	1	28	1123	28	Sun	0.0906227082014084	-1.80006504058838	1.98131036758423	-0.951266229152679	88.8876724243164	208
1996-01-29	1996	1	29	1124	29	Mon	0.849801123142242	-0.127384513616562	1.82698678970337	-1.59601163864136	86.2627410888672	215
1996-01-30	1996	1	30	1125	30	Tue	1.85110902786255	0.888174474239349	2.82974243164062	-1.25238859653473	77.6840057373047	196
1996-01-31	1996	1	31	1126	31	Wed	2.91725707054138	0.60842502117157	5.2260890007019	-3.07048535346985	64.3177719116211	207
1996-02-01	1996	2	1	1127	32	Thu	1.70447933673859	-1.94719958305359	5.35615825653076	-3.26475238800049	67.3761978149414	191
1996-02-02	1996	2	2	1128	33	Fri	1.09681475162506	-0.641990959644318	2.83562040328979	-2.80732679367065	73.2216873168945	206
1996-02-03	1996	2	3	1129	34	Sat	1.74547863006592	-1.06130647659302	4.55226373672485	-2.82965278625488	68.5615081787109	185
1996-02-04	1996	2	4	1130	35	Sun	1.98429381847382	-0.877135634422302	4.8457236289978	-3.77917194366455	69.6495056152344	216
1996-02-05	1996	2	5	1131	36	Mon	0.0550949424505234	-1.77962565422058	1.88981556892395	-5.13580846786499	66.8462600708008	213
1996-02-06	1996	2	6	1132	37	Tue	-0.088029533624649	-1.21502232551575	1.05832731723785	-4.73628187179565	69.4693832397461	211
1996-02-07	1996	2	7	1133	38	Wed	-0.461158722639084	-2.9060914516449	1.98377406597137	-3.5556812286377	72.2747192382812	199
1996-02-08	1996	2	8	1134	39	Thu	2.26201868057251	-1.83229422569275	6.3751106262207	-2.51247382164001	70.6380920410156	205
1996-02-09	1996	2	9	1135	40	Fri	3.26492142677307	-0.3136006295681	6.84344387054443	2.88069796562195	86.0726776123047	238
1996-02-10	1996	2	10	1136	41	Sat	6.74088430404663	3.8091344833374	9.68180179595947	3.52936935424805	75.6747665405273	182
1996-02-11	1996	2	11	1137	42	Sun	7.16687107086182	5.4808497428894	8.85289287567139	2.33207273483276	71.1532592773438	191
1996-02-12	1996	2	12	1138	43	Mon	5.11163282394409	3.80522441864014	6.50003910064697	0.266086399555206	72.8456649780273	235
1996-02-13	1996	2	13	1139	44	Tue	4.04427289962769	3.06512498855591	5.03482389450073	0.581112802028656	76.794059753418	185
1996-02-14	1996	2	14	1140	45	Wed	3.45893406867981	1.25498294830322	5.6628851890564	-1.22292494773865	70.2957000732422	182
1996-02-15	1996	2	15	1141	46	Thu	2.7406690120697	-1.15467262268066	6.65539789199829	-1.83367812633514	69.1609497070312	190
1996-02-16	1996	2	16	1142	47	Fri	8.01186180114746	3.14042496681213	12.7268056869507	4.28473472595215	71.9766311645508	216
1996-02-17	1996	2	17	1143	48	Sat	8.15770053863525	6.27293491363525	10.0424661636353	0.0308053474873304	55.8217277526855	218
1996-02-18	1996	2	18	1144	49	Sun	6.79598522186279	4.65347194671631	8.93849849700928	-0.509270429611206	59.696174621582	203
1996-02-19	1996	2	19	1145	50	Mon	1.44574785232544	-1.19716429710388	4.08866024017334	-3.8251736164093	70.6818084716797	207
1996-02-20	1996	2	20	1146	51	Tue	-0.521281123161316	-2.17788743972778	1.13532519340515	-8.14111804962158	55.6696128845215	212
1996-02-21	1996	2	21	1147	52	Wed	0.106627136468887	-2.36670517921448	2.57995939254761	-3.79501938819885	71.3279418945312	189
1996-02-22	1996	2	22	1148	53	Thu	1.01372921466827	-3.02264881134033	5.07223033905029	0.400719106197357	90.037971496582	184
1996-02-23	1996	2	23	1149	54	Fri	4.87471628189087	1.7040753364563	8.0453577041626	-1.4712495803833	64.8531723022461	197
1996-02-24	1996	2	24	1150	55	Sat	6.64537239074707	4.52412557601929	8.7666187286377	5.97557497024536	86.5870513916016	169
1996-02-25	1996	2	25	1151	56	Sun	6.13361978530884	4.9203577041626	7.34688234329224	4.97599506378174	90.3144683837891	202
1996-02-26	1996	2	26	1152	57	Mon	5.75663185119629	2.09369993209839	9.41956424713135	-1.7827821969986	60.6126480102539	194
1996-02-27	1996	2	27	1153	58	Tue	6.20208263397217	0.892655730247498	11.5115098953247	0.10828536003828	62.1260452270508	187
1996-02-28	1996	2	28	1154	59	Wed	5.00658321380615	0.375014454126358	9.63815116882324	-0.720745086669922	71.0526733398438	171
1996-02-29	1996	2	29	1155	60	Thu	5.17958974838257	0.580958127975464	9.77822113037109	-1.23759877681732	57.8941307067871	193
1996-03-01	1996	3	1	1156	61	Fri	5.5510516166687	2.8326997756958	8.2694034576416	2.68690228462219	75.1633605957031	188
1996-03-02	1996	3	2	1157	62	Sat	5.17307043075562	3.24223828315735	7.10390186309814	2.58303284645081	81.5056381225586	196
1996-03-03	1996	3	3	1158	63	Sun	5.96774625778198	4.52283716201782	7.41265487670898	3.39019584655762	80.7885665893555	188
1996-03-04	1996	3	4	1159	64	Mon	5.44620561599731	3.81457567214966	7.07783555984497	1.59684348106384	73.5551834106445	157
1996-03-05	1996	3	5	1160	65	Tue	5.77723836898804	4.75964546203613	6.79483079910278	2.0035400390625	76.1485366821289	186
1996-03-06	1996	3	6	1161	66	Wed	6.83306217193604	3.80428051948547	9.86184406280518	-0.268373727798462	60.1263465881348	185
1996-03-07	1996	3	7	1162	67	Thu	3.93737578392029	2.22742772102356	5.64732360839844	-1.40542411804199	72.3622436523438	199
1996-03-08	1996	3	8	1163	68	Fri	4.97829008102417	2.62920045852661	7.32737970352173	1.53176963329315	75.3706436157227	181
1996-03-09	1996	3	9	1164	69	Sat	3.98122811317444	0.981649518013	6.98080635070801	3.29654550552368	85.4562911987305	170
1996-03-10	1996	3	10	1165	70	Sun	5.77836799621582	2.46169948577881	9.09503650665283	-1.07819247245789	59.8951530456543	182
1996-03-11	1996	3	11	1166	71	Mon	2.71471524238586	-1.95860135555267	7.38803195953369	-1.32368922233582	70.8525772094727	196
1996-03-12	1996	3	12	1167	72	Tue	1.91254103183746	0.104388386011124	3.72069358825684	-5.69630718231201	59.3822402954102	200
1996-03-13	1996	3	13	1168	73	Wed	1.43261623382568	-0.838766574859619	3.70399904251099	-5.03361988067627	64.5284576416016	169
1996-03-14	1996	3	14	1169	74	Thu	2.42622756958008	-0.215909987688065	5.0683650970459	-3.1392982006073	64.1779098510742	183
1996-03-15	1996	3	15	1170	75	Fri	6.22398328781128	0.68778669834137	11.7601795196533	1.7204315662384	66.5520706176758	191
1996-03-16	1996	3	16	1171	76	Sat	5.59052181243896	3.76709246635437	7.41395044326782	1.63676309585571	75.1199569702148	198
1996-03-17	1996	3	17	1172	77	Sun	6.78055000305176	1.76965534687042	11.7914438247681	0.0655136331915855	62.9519500732422	189
1996-03-18	1996	3	18	1173	78	Mon	7.0342116355896	3.24103689193726	10.8273859024048	1.96360635757446	68.1058502197266	166
1996-03-19	1996	3	19	1174	79	Tue	5.33960580825806	3.25720024108887	7.43266725540161	1.89474236965179	80.6318206787109	220
1996-03-20	1996	3	20	1175	80	Wed	3.68334269523621	0.998537063598633	6.36814832687378	1.1114673614502	83.2608489990234	162
1996-03-21	1996	3	21	1176	81	Thu	6.92376375198364	4.04832935333252	9.79919719696045	5.92488098144531	86.6099014282227	183
1996-03-22	1996	3	22	1177	82	Fri	8.59086227416992	6.77479410171509	10.4069299697876	6.50025415420532	86.3138046264648	173
1996-03-23	1996	3	23	1178	83	Sat	10.8013858795166	6.93009328842163	14.6726770401001	9.36427783966064	81.4937286376953	191
1996-03-24	1996	3	24	1179	84	Sun	8.15836524963379	5.71656274795532	10.6001663208008	4.51380205154419	81.4717483520508	167
1996-03-25	1996	3	25	1180	85	Mon	7.88759422302246	4.8123984336853	10.9627904891968	3.88586521148682	75.1426315307617	179
1996-03-26	1996	3	26	1181	86	Tue	5.0883584022522	3.26146364212036	6.91525363922119	1.51135575771332	80.9561996459961	160
1996-03-27	1996	3	27	1182	87	Wed	3.80376005172729	0.0944407284259796	7.51307964324951	-6.27335405349731	47.4688720703125	172
1996-03-28	1996	3	28	1183	88	Thu	4.30673408508301	-0.671891391277313	9.28536033630371	-2.06657671928406	58.2138824462891	172
1996-03-29	1996	3	29	1184	89	Fri	5.56378364562988	1.64535474777222	9.48221206665039	-2.53510856628418	54.8858871459961	192
1996-03-30	1996	3	30	1185	90	Sat	3.92508292198181	-0.311908215284348	8.17914295196533	-2.67891597747803	57.6945877075195	163
1996-03-31	1996	3	31	1186	91	Sun	4.67681264877319	1.99285674095154	7.37693452835083	-4.59542798995972	49.077018737793	172
1996-04-01	1996	4	1	1187	92	Mon	4.57640933990479	0.845475554466248	8.32242202758789	-5.39210653305054	49.3678283691406	172
1996-04-02	1996	4	2	1188	93	Tue	3.9909303188324	-1.00740456581116	9.00889778137207	-7.49191904067993	39.6825904846191	164
1996-04-03	1996	4	3	1189	94	Wed	4.22588777542114	-0.6830974817276	9.15128993988037	-5.50535011291504	42.1262092590332	163
1996-04-04	1996	4	4	1190	95	Thu	5.1736421585083	-0.933896541595459	11.2811813354492	-6.40300178527832	45.8943023681641	158
1996-04-05	1996	4	5	1191	96	Fri	6.83164644241333	1.43555176258087	12.2277412414551	-0.815751671791077	53.1696853637695	184
1996-04-06	1996	4	6	1192	97	Sat	6.00505781173706	2.77864456176758	9.23147106170654	2.88232517242432	76.1140747070312	172
1996-04-07	1996	4	7	1193	98	Sun	7.99692630767822	5.46477746963501	10.5290756225586	2.95509028434753	69.9621810913086	190
1996-04-08	1996	4	8	1194	99	Mon	9.64931964874268	4.07809782028198	15.2205400466919	3.24204921722412	57.9042739868164	173
1996-04-09	1996	4	9	1195	100	Tue	12.1268005371094	8.72504138946533	15.5285587310791	7.87220525741577	73.6386489868164	176
1996-04-10	1996	4	10	1196	101	Wed	9.88835334777832	8.08581352233887	11.6908941268921	5.94638013839722	72.3661499023438	199
1996-04-11	1996	4	11	1197	102	Thu	11.2611236572266	7.20098638534546	15.3212623596191	5.840576171875	67.1542739868164	187
1996-04-12	1996	4	12	1198	103	Fri	6.33662891387939	3.67379212379456	8.9994649887085	3.36231565475464	85.3348388671875	183
1996-04-13	1996	4	13	1199	104	Sat	5.97764301300049	1.87723588943481	10.0780506134033	-2.36052322387695	49.165397644043	167
1996-04-14	1996	4	14	1200	105	Sun	7.70183563232422	2.76752901077271	12.6361417770386	0.799954771995544	59.4728202819824	168
1996-04-15	1996	4	15	1201	106	Mon	11.4049873352051	6.24715042114258	16.5628261566162	2.08241081237793	43.4111518859863	171
1996-04-16	1996	4	16	1202	107	Tue	13.9208526611328	9.73625183105469	18.1054534912109	3.20055079460144	49.0469818115234	170
1996-04-17	1996	4	17	1203	108	Wed	12.721827507019	9.67125511169434	15.7723989486694	3.77276206016541	58.2537536621094	181
1996-04-18	1996	4	18	1204	109	Thu	10.3781824111938	7.23407793045044	13.5222883224487	6.54331684112549	70.6100540161133	165
1996-04-19	1996	4	19	1205	110	Fri	12.3030281066895	9.55394077301025	15.052116394043	7.99072933197021	74.5264129638672	183
1996-04-20	1996	4	20	1206	111	Sat	16.2563781738281	9.92300319671631	22.589750289917	6.51908159255981	46.9999046325684	166
1996-04-21	1996	4	21	1207	112	Sun	16.4749393463135	11.1155595779419	21.8343200683594	5.03491973876953	36.7472267150879	188
1996-04-22	1996	4	22	1208	113	Mon	11.4179582595825	8.52662181854248	14.3092927932739	7.51556730270386	79.449348449707	171
1996-04-23	1996	4	23	1209	114	Tue	10.8264427185059	9.0510311126709	12.6018552780151	7.23650169372559	78.5062637329102	169
1996-04-24	1996	4	24	1210	115	Wed	11.2967643737793	7.65497779846191	14.941201210022	3.36192727088928	53.8151397705078	163
1996-04-25	1996	4	25	1211	116	Thu	11.0626764297485	6.13893747329712	15.989312171936	3.44062566757202	53.3826599121094	143
1996-04-26	1996	4	26	1212	117	Fri	13.9434080123901	7.84231662750244	20.044734954834	6.72309589385986	56.6947937011719	175
1996-04-27	1996	4	27	1213	118	Sat	14.4005260467529	8.51254367828369	20.2885074615479	4.81711578369141	45.5252304077148	185
1996-04-28	1996	4	28	1214	119	Sun	12.2595882415771	8.99024295806885	15.5289344787598	0.139282166957855	43.584774017334	151
1996-04-29	1996	4	29	1215	120	Mon	8.38512420654297	4.48517274856567	12.2850751876831	0.768437147140503	52.3305397033691	151
1996-04-30	1996	4	30	1216	121	Tue	8.53304290771484	4.24059104919434	12.8254957199097	2.18403792381287	58.7349815368652	152
1996-05-01	1996	5	1	1217	122	Wed	10.918438911438	7.39150381088257	14.4453735351562	5.46586132049561	62.6897811889648	160
1996-05-02	1996	5	2	1218	123	Thu	8.63397216796875	6.04095649719238	11.2269878387451	5.14768934249878	74.4905624389648	174
1996-05-03	1996	5	3	1219	124	Fri	8.12051677703857	4.57452297210693	11.6665096282959	-1.9602769613266	51.1208038330078	195
1996-05-04	1996	5	4	1220	125	Sat	6.53561925888062	1.90950238704681	11.1617364883423	-4.53453254699707	40.3156852722168	155
1996-05-05	1996	5	5	1221	126	Sun	7.46392869949341	2.53920459747314	12.3886528015137	-3.60949802398682	37.7613792419434	143
1996-05-06	1996	5	6	1222	127	Mon	8.95626354217529	3.32963991165161	14.5828857421875	-2.05165767669678	37.4058570861816	173
1996-05-07	1996	5	7	1223	128	Tue	8.86695575714111	3.51493501663208	14.218976020813	0.3399378657341	47.3275032043457	154
1996-05-08	1996	5	8	1224	129	Wed	7.86910009384155	2.86383461952209	12.8743648529053	-2.02979779243469	44.0522994995117	180
1996-05-09	1996	5	9	1225	130	Thu	7.68050575256348	3.29562640190125	12.0732126235962	-1.05837070941925	49.3957939147949	176
1996-05-10	1996	5	10	1226	131	Fri	7.40330266952515	4.07290697097778	10.7336978912354	0.774421155452728	56.617244720459	169
1996-05-11	1996	5	11	1227	132	Sat	7.27018976211548	2.21556353569031	12.3248167037964	0.577035963535309	57.6368942260742	171
1996-05-12	1996	5	12	1228	133	Sun	9.90158462524414	5.48644971847534	14.3167190551758	0.287570744752884	45.9137649536133	166
1996-05-13	1996	5	13	1229	134	Mon	11.1793098449707	5.56153535842896	16.7970848083496	0.254147529602051	39.4989700317383	173
1996-05-14	1996	5	14	1230	135	Tue	10.213828086853	5.26842355728149	15.1592311859131	2.49487900733948	50.22509765625	143
1996-05-15	1996	5	15	1231	136	Wed	10.0062799453735	4.50248384475708	15.5100765228271	1.04862213134766	44.5541954040527	142
1996-05-16	1996	5	16	1232	137	Thu	6.21127319335938	2.9903302192688	9.43221569061279	-0.948736846446991	53.2629127502441	192
1996-05-17	1996	5	17	1233	138	Fri	5.85968637466431	3.33708381652832	8.38228893280029	2.50255250930786	74.820686340332	158
1996-05-18	1996	5	18	1234	139	Sat	6.62929391860962	4.6657280921936	8.59285926818848	4.33276796340942	84.8267593383789	170
1996-05-19	1996	5	19	1235	140	Sun	8.6901388168335	6.06620264053345	11.3140754699707	2.40460753440857	61.1661987304688	159
1996-05-20	1996	5	20	1236	141	Mon	10.7288103103638	6.15037822723389	15.3107957839966	2.12575483322144	50.3318862915039	165
1996-05-21	1996	5	21	1237	142	Tue	11.8054428100586	7.50209999084473	16.1087856292725	1.5236599445343	46.4316101074219	173
1996-05-22	1996	5	22	1238	143	Wed	11.0937757492065	8.97137069702148	13.2161817550659	7.93080568313599	82.3478622436523	182
1996-05-23	1996	5	23	1239	144	Thu	13.7639360427856	10.9780464172363	16.549825668335	7.89806032180786	66.4181365966797	158
1996-05-24	1996	5	24	1240	145	Fri	12.4665012359619	11.1852025985718	13.7478008270264	10.549243927002	85.953010559082	172
1996-05-25	1996	5	25	1241	146	Sat	12.9468040466309	8.36142158508301	17.5321884155273	5.50302934646606	55.010425567627	175
1996-05-26	1996	5	26	1242	147	Sun	11.1841831207275	7.69818830490112	14.6701784133911	7.89662551879883	76.795539855957	143
1996-05-27	1996	5	27	1243	148	Mon	12.9024124145508	10.5354089736938	15.2694158554077	8.88128089904785	74.9440383911133	152
1996-05-28	1996	5	28	1244	149	Tue	11.2069692611694	6.19119644165039	16.2227420806885	4.63225269317627	53.8867492675781	188
1996-05-29	1996	5	29	1245	150	Wed	16.1475849151611	11.9338998794556	20.3612689971924	12.3122816085815	71.0045166015625	170
1996-05-30	1996	5	30	1246	151	Thu	18.9054489135742	13.0147895812988	24.7961101531982	11.508204460144	52.7472496032715	168
1996-05-31	1996	5	31	1247	152	Fri	17.0182209014893	12.6602725982666	21.3761692047119	5.36823081970215	47.6535301208496	178
1996-06-01	1996	6	1	1248	153	Sat	13.0929946899414	9.40572834014893	16.7802600860596	4.94042825698853	56.9741592407227	154
1996-06-02	1996	6	2	1249	154	Sun	13.3299055099487	8.05676364898682	18.6030464172363	3.6243679523468	47.3759117126465	163
1996-06-03	1996	6	3	1250	155	Mon	13.5589714050293	8.37059020996094	18.7473526000977	3.2106785774231	42.1587524414062	147
1996-06-04	1996	6	4	1251	156	Tue	16.9500198364258	12.1498422622681	21.7501964569092	8.58086967468262	53.8645210266113	166
1996-06-05	1996	6	5	1252	157	Wed	19.2766952514648	12.1558265686035	26.3975639343262	10.3312206268311	44.6256904602051	161
1996-06-06	1996	6	6	1253	158	Thu	22.6169662475586	15.7317276000977	29.5022048950195	12.0839948654175	42.1072731018066	198
1996-06-07	1996	6	7	1254	159	Fri	25.1747817993164	19.4128704071045	30.9366931915283	13.2123346328735	39.5200462341309	218
1996-06-08	1996	6	8	1255	160	Sat	19.3802433013916	14.3434438705444	24.4170417785645	8.90811157226562	54.9500007629395	200
1996-06-09	1996	6	9	1256	161	Sun	17.0381755828857	12.3253602981567	21.7509899139404	2.07301330566406	31.9024829864502	147
1996-06-10	1996	6	10	1257	162	Mon	17.3244686126709	11.4267129898071	23.2222232818604	10.2840013504028	51.2020797729492	134
1996-06-11	1996	6	11	1258	163	Tue	17.417760848999	12.847131729126	21.9883899688721	11.1217784881592	61.6877899169922	163
1996-06-12	1996	6	12	1259	164	Wed	16.6327629089355	13.2706155776978	19.9867153167725	4.31831645965576	42.1722869873047	136
1996-06-13	1996	6	13	1260	165	Thu	15.3562793731689	9.88684558868408	20.8261032104492	4.3316912651062	40.5285377502441	148
1996-06-14	1996	6	14	1261	166	Fri	15.4870138168335	10.0213499069214	20.9513244628906	6.04096651077271	46.8171691894531	171
1996-06-15	1996	6	15	1262	167	Sat	15.5503349304199	9.22659015655518	21.8715286254883	7.33646154403687	49.5020751953125	153
1996-06-16	1996	6	16	1263	168	Sun	17.937427520752	10.7428665161133	25.1273136138916	7.06799840927124	41.0254974365234	163
1996-06-17	1996	6	17	1264	169	Mon	20.0278205871582	12.6242656707764	27.4246387481689	8.63476657867432	40.0474853515625	169
1996-06-18	1996	6	18	1265	170	Tue	16.9492645263672	11.9401378631592	21.9513683319092	7.58805990219116	52.5905418395996	177
1996-06-19	1996	6	19	1266	171	Wed	17.0805130004883	11.2703800201416	22.8853721618652	7.76436710357666	49.0321578979492	163
1996-06-20	1996	6	20	1267	172	Thu	13.0066833496094	9.74326610565186	16.2674160003662	5.50130605697632	63.0385589599609	170
1996-06-21	1996	6	21	1268	173	Fri	13.5693817138672	9.96541690826416	17.1710605621338	0.78940087556839	40.987060546875	154
1996-06-22	1996	6	22	1269	174	Sat	12.8898162841797	9.24566745758057	16.5339641571045	3.92090845108032	47.4782600402832	148
1996-06-23	1996	6	23	1270	175	Sun	14.5316400527954	8.26433944702148	20.7989406585693	5.1851863861084	48.0438385009766	164
1996-06-24	1996	6	24	1271	176	Mon	15.1086225509644	9.58655071258545	20.6306934356689	6.84729814529419	52.8155708312988	156
1996-06-25	1996	6	25	1272	177	Tue	18.2572975158691	11.061695098877	25.4470481872559	8.71595096588135	44.7481536865234	189
1996-06-26	1996	6	26	1273	178	Wed	19.0977230072021	12.6999044418335	25.4955444335938	10.6254634857178	49.6443939208984	162
1996-06-27	1996	6	27	1274	179	Thu	19.1617183685303	14.7469263076782	23.576509475708	13.9896421432495	71.0116424560547	159
1996-06-28	1996	6	28	1275	180	Fri	16.4025802612305	13.7111129760742	19.0940475463867	10.9665269851685	68.9253311157227	134
1996-06-29	1996	6	29	1276	181	Sat	13.9761714935303	11.1729793548584	16.7793655395508	5.5643892288208	55.0499877929688	148
1996-06-30	1996	6	30	1277	182	Sun	16.2617588043213	11.6647787094116	20.8587398529053	9.23822784423828	57.7636528015137	158
1996-07-01	1996	7	1	1278	183	Mon	14.9069538116455	12.4316253662109	17.3822822570801	7.45822429656982	60.4145050048828	168
1996-07-02	1996	7	2	1279	184	Tue	14.9433889389038	10.7697658538818	19.1170120239258	6.80082988739014	53.5314178466797	168
1996-07-03	1996	7	3	1280	185	Wed	14.6496019363403	11.4059276580811	17.8881530761719	12.0511302947998	78.7343902587891	154
1996-07-04	1996	7	4	1281	186	Thu	14.8859195709229	11.2964878082275	18.4753494262695	9.77961921691895	65.6646881103516	164
1996-07-05	1996	7	5	1282	187	Fri	15.3543357849121	10.6507511138916	20.057918548584	10.0806903839111	71.5481491088867	155
1996-07-06	1996	7	6	1283	188	Sat	14.0554113388062	10.5041933059692	17.606632232666	6.348464012146	59.9783325195312	160
1996-07-07	1996	7	7	1284	189	Sun	15.2782745361328	10.6252498626709	19.9312973022461	6.36469984054565	57.8536758422852	142
1996-07-08	1996	7	8	1285	190	Mon	14.5793190002441	10.3527269363403	18.8059101104736	7.52543067932129	57.5060119628906	170
1996-07-09	1996	7	9	1286	191	Tue	15.7837409973145	11.9831991195679	19.5842838287354	11.7148952484131	73.0575103759766	120
1996-07-10	1996	7	10	1287	192	Wed	18.8346614837646	12.6505928039551	25.0089740753174	11.5839672088623	60.4445610046387	154
1996-07-11	1996	7	11	1288	193	Thu	20.1345252990723	15.6348495483398	24.6342010498047	14.0619659423828	66.3501663208008	195
1996-07-12	1996	7	12	1289	194	Fri	19.0846214294434	15.299861907959	22.8693828582764	13.6071376800537	68.0737380981445	159
1996-07-13	1996	7	13	1290	195	Sat	19.8663673400879	15.3403148651123	24.3924198150635	12.1890897750854	58.7441482543945	151
1996-07-14	1996	7	14	1291	196	Sun	20.1667881011963	16.6600093841553	23.6735668182373	16.6004219055176	75.3753509521484	158
1996-07-15	1996	7	15	1292	197	Mon	18.5264148712158	12.9699401855469	24.0828876495361	10.4893550872803	56.2130813598633	167
1996-07-16	1996	7	16	1293	198	Tue	15.7019214630127	10.7782297134399	20.6256103515625	6.0977897644043	48.6987380981445	110
1996-07-17	1996	7	17	1294	199	Wed	16.9685230255127	10.6881732940674	23.2488708496094	8.31474876403809	52.0736846923828	156
1996-07-18	1996	7	18	1295	200	Thu	18.8142108917236	10.9195356369019	26.7088871002197	4.57249593734741	31.1215400695801	140
1996-07-19	1996	7	19	1296	201	Fri	18.7182483673096	12.6986351013184	24.7378635406494	10.4797620773315	53.1270294189453	157
1996-07-20	1996	7	20	1297	202	Sat	20.4138717651367	12.9218835830688	27.9058609008789	7.99656867980957	38.1073417663574	165
1996-07-21	1996	7	21	1298	203	Sun	21.524751663208	14.4999942779541	28.5495071411133	9.43110275268555	37.2349967956543	142
1996-07-22	1996	7	22	1299	204	Mon	23.4298305511475	16.4235668182373	30.4250202178955	6.92038488388062	28.5114669799805	186
1996-07-23	1996	7	23	1300	205	Tue	22.1167125701904	18.0427360534668	26.1738739013672	11.8270330429077	48.3852996826172	157
1996-07-24	1996	7	24	1301	206	Wed	17.5570220947266	15.1682481765747	19.9348392486572	11.2227840423584	68.6473846435547	152
1996-07-25	1996	7	25	1302	207	Thu	18.109073638916	11.9626026153564	24.2555446624756	8.52127552032471	48.5630950927734	130
1996-07-26	1996	7	26	1303	208	Fri	20.9515857696533	14.0465726852417	27.8565998077393	10.2311210632324	43.7890892028809	159
1996-07-27	1996	7	27	1304	209	Sat	19.0538749694824	14.7802972793579	23.327449798584	11.0805397033691	59.5617256164551	148
1996-07-28	1996	7	28	1305	210	Sun	19.6442966461182	16.1199188232422	23.1686763763428	13.7445411682129	68.0375137329102	174
1996-07-29	1996	7	29	1306	211	Mon	19.901704788208	16.3885555267334	23.4148540496826	14.4797964096069	73.6180725097656	163
1996-07-30	1996	7	30	1307	212	Tue	19.2245311737061	15.4820947647095	22.9669666290283	13.0045480728149	64.6551132202148	149
1996-07-31	1996	7	31	1308	213	Wed	19.372522354126	15.175313949585	23.5721187591553	12.8119325637817	63.0275840759277	149
1996-08-01	1996	8	1	1309	214	Thu	17.4832534790039	13.1466655731201	21.8198375701904	9.86497211456299	57.2840232849121	157
1996-08-02	1996	8	2	1310	215	Fri	15.8859663009644	11.6656446456909	20.1026153564453	8.94664859771729	55.6551666259766	144
1996-08-03	1996	8	3	1311	216	Sat	17.51247215271	12.3922901153564	22.6326560974121	7.22908210754395	46.5813484191895	167
1996-08-04	1996	8	4	1312	217	Sun	18.3219051361084	12.5078926086426	24.1359176635742	10.9535140991211	54.7524299621582	169
1996-08-05	1996	8	5	1313	218	Mon	20.3368053436279	14.8634157180786	25.8101959228516	8.35095977783203	38.4136199951172	160
1996-08-06	1996	8	6	1314	219	Tue	18.3272705078125	15.5498504638672	21.1046886444092	11.7471866607666	63.0647621154785	133
1996-08-07	1996	8	7	1315	220	Wed	17.575159072876	13.6724405288696	21.467191696167	9.18024444580078	57.8633766174316	154
1996-08-08	1996	8	8	1316	221	Thu	17.030424118042	12.3008470535278	21.7599983215332	9.66388607025146	53.8863220214844	140
1996-08-09	1996	8	9	1317	222	Fri	18.0374698638916	15.1963138580322	20.8786239624023	13.5828590393066	72.314582824707	141
1996-08-10	1996	8	10	1318	223	Sat	18.7425403594971	15.7160911560059	21.7689895629883	11.9880714416504	67.3636856079102	158
1996-08-11	1996	8	11	1319	224	Sun	17.8329524993896	14.5023126602173	21.1635932922363	11.5096321105957	64.8018188476562	158
1996-08-12	1996	8	12	1320	225	Mon	17.2186641693115	13.7003021240234	20.7370281219482	13.1733846664429	72.8811264038086	162
1996-08-13	1996	8	13	1321	226	Tue	18.0058002471924	14.5675945281982	21.4440040588379	11.6799564361572	64.4892349243164	154
1996-08-14	1996	8	14	1322	227	Wed	17.7685451507568	15.4373960494995	20.0996913909912	13.002215385437	73.3063430786133	143
1996-08-15	1996	8	15	1323	228	Thu	18.2976951599121	14.8246641159058	21.7707252502441	12.4874305725098	73.1637344360352	134
1996-08-16	1996	8	16	1324	229	Fri	20.4063377380371	14.873969078064	25.9387054443359	12.1569337844849	52.6292457580566	164
1996-08-17	1996	8	17	1325	230	Sat	20.5427074432373	13.779881477356	27.3055324554443	11.7294931411743	54.4951248168945	142
1996-08-18	1996	8	18	1326	231	Sun	23.184814453125	16.5946140289307	29.7750129699707	11.5148391723633	40.3284072875977	163
1996-08-19	1996	8	19	1327	232	Mon	23.5506114959717	16.8411445617676	30.2475395202637	13.2934150695801	45.721263885498	184
1996-08-20	1996	8	20	1328	233	Tue	20.9043464660645	17.2275066375732	24.5705814361572	14.9452495574951	61.6252746582031	169
1996-08-21	1996	8	21	1329	234	Wed	19.3548164367676	14.1834936141968	24.5261402130127	10.2773723602295	53.1432876586914	137
1996-08-22	1996	8	22	1330	235	Thu	17.2879676818848	12.6594314575195	21.9165019989014	8.59701728820801	52.0430793762207	154
1996-08-23	1996	8	23	1331	236	Fri	17.4610595703125	14.2518644332886	20.6702537536621	11.1019926071167	69.8289794921875	156
1996-08-24	1996	8	24	1332	237	Sat	17.0690212249756	14.0012216567993	20.1368217468262	10.9864292144775	67.1084899902344	128
1996-08-25	1996	8	25	1333	238	Sun	16.2945327758789	13.5783472061157	19.0107173919678	10.4069843292236	65.5296936035156	164
1996-08-26	1996	8	26	1334	239	Mon	15.6006755828857	11.1744413375854	20.0269088745117	9.27491855621338	59.5576362609863	148
1996-08-27	1996	8	27	1335	240	Tue	15.9344282150269	11.352915763855	20.5159378051758	9.03374099731445	60.7776832580566	160
1996-08-28	1996	8	28	1336	241	Wed	15.6107225418091	10.6815938949585	20.5362777709961	10.7363986968994	67.8009567260742	159
1996-08-29	1996	8	29	1337	242	Thu	14.8665409088135	12.6270513534546	17.1060314178467	8.4749813079834	66.5606307983398	151
1996-08-30	1996	8	30	1338	243	Fri	14.7242307662964	11.317211151123	18.1312503814697	9.81095695495605	66.6852111816406	154
1996-08-31	1996	8	31	1339	244	Sat	13.5062475204468	8.95936489105225	18.0531311035156	8.48566055297852	65.4214630126953	142
1996-09-01	1996	9	1	1340	245	Sun	15.3405981063843	10.0625944137573	20.6185989379883	8.28382682800293	57.9175720214844	172
1996-09-02	1996	9	2	1341	246	Mon	18.0331401824951	14.9332847595215	21.1329956054688	11.1677684783936	60.2411994934082	162
1996-09-03	1996	9	3	1342	247	Tue	17.8441467285156	14.9889421463013	20.6993522644043	11.9258422851562	70.9340057373047	144
1996-09-04	1996	9	4	1343	248	Wed	16.5798854827881	14.384162902832	18.7756061553955	9.73652458190918	64.8918533325195	163
1996-09-05	1996	9	5	1344	249	Thu	17.7347087860107	13.6841344833374	21.7852802276611	9.75426959991455	57.0450782775879	143
1996-09-06	1996	9	6	1345	250	Fri	16.1219635009766	11.1110763549805	21.132848739624	8.42723274230957	56.9462699890137	183
1996-09-07	1996	9	7	1346	251	Sat	15.8443040847778	11.3436031341553	20.3394203186035	7.97620820999146	55.5770111083984	167
1996-09-08	1996	9	8	1347	252	Sun	15.8920879364014	12.7591238021851	19.0172748565674	8.09944725036621	58.6127967834473	123
1996-09-09	1996	9	9	1348	253	Mon	15.3818531036377	12.4494390487671	18.3074340820312	8.01689529418945	60.9037437438965	148
1996-09-10	1996	9	10	1349	254	Tue	13.7023954391479	11.2012577056885	16.1989040374756	8.42236137390137	66.6313171386719	139
1996-09-11	1996	9	11	1350	255	Wed	14.0210552215576	9.29963970184326	18.7424716949463	7.67163276672363	62.7116394042969	142
1996-09-12	1996	9	12	1351	256	Thu	14.466480255127	12.1773023605347	16.7496948242188	5.112135887146	53.4958953857422	137
1996-09-13	1996	9	13	1352	257	Fri	12.7142391204834	8.01362991333008	17.4148483276367	3.53686738014221	50.4504737854004	171
1996-09-14	1996	9	14	1353	258	Sat	13.0114097595215	6.7973165512085	19.2255039215088	6.01554679870605	55.5935478210449	169
1996-09-15	1996	9	15	1354	259	Sun	15.4622173309326	8.36258220672607	22.5618534088135	5.99493169784546	47.1580238342285	162
1996-09-16	1996	9	16	1355	260	Mon	15.6705560684204	10.2141847610474	21.1269264221191	9.09359455108643	54.5253829956055	164
1996-09-17	1996	9	17	1356	261	Tue	14.8619766235352	11.2956171035767	18.4821376800537	6.31624460220337	50.9073295593262	150
1996-09-18	1996	9	18	1357	262	Wed	12.8847122192383	10.4205007553101	15.3489227294922	6.56514644622803	61.4832191467285	151
1996-09-19	1996	9	19	1358	263	Thu	11.8200368881226	9.66985130310059	13.9702224731445	8.28431415557861	81.3245544433594	166
1996-09-20	1996	9	20	1359	264	Fri	12.799674987793	11.4707956314087	14.1285543441772	9.20603656768799	75.2625350952148	168
1996-09-21	1996	9	21	1360	265	Sat	13.6377649307251	11.349102973938	15.9264249801636	5.65196371078491	57.8127098083496	154
1996-09-22	1996	9	22	1361	266	Sun	11.9654264450073	9.36407661437988	14.5667753219604	7.14102983474731	67.8601760864258	174
1996-09-23	1996	9	23	1362	267	Mon	11.9721984863281	10.0353298187256	13.9090671539307	8.82410907745361	79.7517242431641	148
1996-09-24	1996	9	24	1363	268	Tue	12.1162958145142	6.52510166168213	17.7074909210205	7.40845394134521	68.66796875	168
1996-09-25	1996	9	25	1364	269	Wed	15.1381845474243	11.1890201568604	19.0873470306396	11.4774608612061	70.8290176391602	186
1996-09-26	1996	9	26	1365	270	Thu	13.3187675476074	9.89645385742188	16.7410793304443	10.6494121551514	72.8835296630859	167
1996-09-27	1996	9	27	1366	271	Fri	15.8075504302979	12.3091135025024	19.3059864044189	10.7466459274292	73.673210144043	199
1996-09-28	1996	9	28	1367	272	Sat	14.7654762268066	10.3727617263794	19.1581897735596	9.22194004058838	64.0179595947266	175
1996-09-29	1996	9	29	1368	273	Sun	15.7809858322144	13.675479888916	17.8774185180664	15.5046968460083	90.4319686889648	182
1996-09-30	1996	9	30	1369	274	Mon	13.7780723571777	11.5770959854126	16.0143013000488	10.9169692993164	84.673469543457	189
1996-10-01	1996	10	1	1370	275	Tue	12.4332036972046	8.80232715606689	16.0647678375244	6.41712284088135	64.0657730102539	180
1996-10-02	1996	10	2	1371	276	Wed	12.0430498123169	6.78845453262329	17.3047199249268	6.97648906707764	62.8501281738281	137
1996-10-03	1996	10	3	1372	277	Thu	12.7074460983276	9.77703094482422	15.6378622055054	9.87746143341064	75.6736145019531	173
1996-10-04	1996	10	4	1373	278	Fri	11.5064001083374	8.32091045379639	14.6918897628784	5.99198436737061	66.0366058349609	167
1996-10-05	1996	10	5	1374	279	Sat	10.3594007492065	6.38018655776978	14.3386154174805	3.85873484611511	60.1311912536621	156
1996-10-06	1996	10	6	1375	280	Sun	9.36074733734131	6.07962799072266	12.6418676376343	8.29626560211182	84.5257797241211	156
1996-10-07	1996	10	7	1376	281	Mon	13.5675621032715	10.7702074050903	16.364917755127	9.98762226104736	75.0473785400391	193
1996-10-08	1996	10	8	1377	282	Tue	14.7598991394043	12.5130462646484	17.0067501068115	10.4281902313232	72.1819458007812	167
1996-10-09	1996	10	9	1378	283	Wed	12.5886917114258	9.64078235626221	15.5366010665894	6.98956680297852	70.2305374145508	178
1996-10-10	1996	10	10	1379	284	Thu	11.8057498931885	8.5062084197998	15.1052923202515	3.41117286682129	54.0405883789062	184
1996-10-11	1996	10	11	1380	285	Fri	11.0007238388062	6.39920330047607	15.6022424697876	7.94158363342285	71.4960861206055	143
1996-10-12	1996	10	12	1381	286	Sat	13.0347232818604	10.7154703140259	15.3539762496948	8.89997386932373	72.561767578125	159
1996-10-13	1996	10	13	1382	287	Sun	15.3284292221069	11.7943887710571	18.8624668121338	10.4369859695435	67.1556549072266	148
1996-10-14	1996	10	14	1383	288	Mon	16.0534248352051	12.6273832321167	19.4794635772705	10.9260520935059	69.1397094726562	187
1996-10-15	1996	10	15	1384	289	Tue	12.6473598480225	10.2268619537354	15.0678586959839	5.93442106246948	61.4299545288086	160
1996-10-16	1996	10	16	1385	290	Wed	11.347469329834	7.98856067657471	14.7063779830933	3.15105581283569	52.9327735900879	149
1996-10-17	1996	10	17	1386	291	Thu	10.8450956344604	6.58321809768677	15.1069736480713	3.64970850944519	57.5581321716309	182
1996-10-18	1996	10	18	1387	292	Fri	11.7356567382812	7.75109338760376	15.7202205657959	8.95491504669189	75.7461471557617	202
1996-10-19	1996	10	19	1388	293	Sat	12.2661256790161	8.52875804901123	16.0034942626953	6.79628849029541	65.5459671020508	175
1996-10-20	1996	10	20	1389	294	Sun	14.462420463562	12.7324657440186	16.1923751831055	11.6582088470459	84.5015563964844	168
1996-10-21	1996	10	21	1390	295	Mon	13.5052814483643	10.6205568313599	16.390007019043	6.29409599304199	59.4555168151855	144
1996-10-22	1996	10	22	1391	296	Tue	13.5917825698853	9.60753154754639	17.5760326385498	9.24086284637451	67.45556640625	172
1996-10-23	1996	10	23	1392	297	Wed	15.1097631454468	9.93433952331543	20.2851867675781	5.79360389709473	52.2521324157715	168
1996-10-24	1996	10	24	1393	298	Thu	15.0561380386353	10.6249961853027	19.4872779846191	11.2564926147461	69.9174575805664	164
1996-10-25	1996	10	25	1394	299	Fri	14.5785751342773	12.4163312911987	16.7408180236816	8.98508834838867	67.9300079345703	157
1996-10-26	1996	10	26	1395	300	Sat	11.7952880859375	8.62187671661377	14.9686985015869	5.17840909957886	61.5744209289551	154
1996-10-27	1996	10	27	1396	301	Sun	13.5750923156738	11.0604152679443	16.0897693634033	12.6222324371338	88.3415832519531	182
1996-10-28	1996	10	28	1397	302	Mon	14.031777381897	12.0935888290405	15.9699659347534	7.54794359207153	62.5406951904297	167
1996-10-29	1996	10	29	1398	303	Tue	10.6528692245483	9.14094829559326	12.1647891998291	0.20159062743187	49.3815116882324	150
1996-10-30	1996	10	30	1399	304	Wed	8.18127632141113	4.66695165634155	11.6956014633179	3.32482123374939	66.4267120361328	134
1996-10-31	1996	10	31	1400	305	Thu	11.5189609527588	8.48964595794678	14.5482769012451	10.2325210571289	86.3293838500977	173
1996-11-01	1996	11	1	1401	306	Fri	12.6259765625	9.32872104644775	15.9232311248779	8.06545734405518	70.5488967895508	180
1996-11-02	1996	11	2	1402	307	Sat	14.8603982925415	12.621753692627	17.0990428924561	12.5314769744873	80.6407623291016	185
1996-11-03	1996	11	3	1403	308	Sun	15.0786542892456	13.3723173141479	16.7849941253662	10.9929094314575	74.3189163208008	178
1996-11-04	1996	11	4	1404	309	Mon	13.2272233963013	11.369686126709	15.0847606658936	8.87820529937744	73.7875213623047	157
1996-11-05	1996	11	5	1405	310	Tue	10.9423570632935	9.2343921661377	12.6503229141235	0.190037876367569	49.4769287109375	181
1996-11-06	1996	11	6	1406	311	Wed	12.3612117767334	10.1723155975342	14.5501079559326	4.99519491195679	58.2749671936035	157
1996-11-07	1996	11	7	1407	312	Thu	9.8885383605957	8.1740140914917	11.6030626296997	5.02883577346802	72.7220077514648	182
1996-11-08	1996	11	8	1408	313	Fri	6.2515344619751	1.58268249034882	10.9203863143921	0.598053693771362	62.0639877319336	155
1996-11-09	1996	11	9	1409	314	Sat	8.02348709106445	4.51483917236328	11.5321350097656	3.38857793807983	71.6542739868164	167
1996-11-10	1996	11	10	1410	315	Sun	5.53310537338257	2.94942188262939	8.11678886413574	3.01037383079529	87.1134872436523	168
1996-11-11	1996	11	11	1411	316	Mon	4.02743530273438	0.949621021747589	7.10524940490723	2.08108949661255	87.1973495483398	185
1996-11-12	1996	11	12	1412	317	Tue	6.4457802772522	4.37392234802246	8.51763820648193	5.35755634307861	84.9799880981445	167
1996-11-13	1996	11	13	1413	318	Wed	5.69852161407471	3.04148817062378	8.35555553436279	0.368911623954773	66.8925476074219	145
1996-11-14	1996	11	14	1414	319	Thu	4.73384284973145	0.0662847012281418	9.41982269287109	0.19375042617321	69.494514465332	168
1996-11-15	1996	11	15	1415	320	Fri	6.0996150970459	2.37671756744385	9.82251262664795	1.86434018611908	68.4061737060547	162
1996-11-16	1996	11	16	1416	321	Sat	3.995450258255	0.138089418411255	7.85281085968018	1.38247895240784	77.4050140380859	181
1996-11-17	1996	11	17	1417	322	Sun	6.24868965148926	3.73376488685608	8.7636137008667	6.10967206954956	90.4645919799805	196
1996-11-18	1996	11	18	1418	323	Mon	4.24224662780762	1.82977044582367	6.65472316741943	-3.07931470870972	58.1192817687988	173
1996-11-19	1996	11	19	1419	324	Tue	3.4574146270752	-0.629347145557404	7.54417657852173	2.67647910118103	84.6048202514648	189
1996-11-20	1996	11	20	1420	325	Wed	4.60640525817871	2.13890290260315	7.07390785217285	1.90103685855865	77.0766067504883	202
1996-11-21	1996	11	21	1421	326	Thu	3.47878837585449	0.0713837295770645	6.8861927986145	-2.03993368148804	65.8904266357422	169
1996-11-22	1996	11	22	1422	327	Fri	3.02103686332703	-1.1806902885437	7.22276401519775	0.781001150608063	73.1331787109375	176
1996-11-23	1996	11	23	1423	328	Sat	3.2355477809906	0.372995257377625	6.09810066223145	-2.10643792152405	66.7651214599609	181
1996-11-24	1996	11	24	1424	329	Sun	4.64952039718628	0.438488334417343	8.86055278778076	1.20638537406921	86.5387420654297	197
1996-11-25	1996	11	25	1425	330	Mon	7.40832281112671	4.60169744491577	10.2149486541748	4.85033082962036	79.9172592163086	174
1996-11-26	1996	11	26	1426	331	Tue	5.35962057113647	3.53150105476379	7.18773984909058	1.36531484127045	74.0462188720703	204
1996-11-27	1996	11	27	1427	332	Wed	4.06902933120728	1.40428125858307	6.73377704620361	0.955495595932007	78.1470184326172	190
1996-11-28	1996	11	28	1428	333	Thu	3.66465735435486	-0.431246191263199	7.77737712860107	0.118490777909756	80.7532272338867	206
1996-11-29	1996	11	29	1429	334	Fri	5.7375750541687	0.610564053058624	10.8645868301392	6.42812442779541	77.3041076660156	218
1996-11-30	1996	11	30	1430	335	Sat	7.78379344940186	5.63751029968262	9.9411563873291	2.64903831481934	68.6224517822266	201
1996-12-01	1996	12	1	1431	336	Sun	7.82131719589233	4.10189723968506	11.5505475997925	7.57179403305054	88.8990097045898	190
1996-12-02	1996	12	2	1432	337	Mon	7.62644910812378	5.36336040496826	9.89579391479492	0.428000628948212	59.2075347900391	162
1996-12-03	1996	12	3	1433	338	Tue	8.46011638641357	4.43910646438599	12.481125831604	6.03288650512695	74.7556838989258	163
1996-12-04	1996	12	4	1434	339	Wed	6.20335912704468	2.85720157623291	9.54951667785645	-0.0838989764451981	62.1648483276367	167
1996-12-05	1996	12	5	1435	340	Thu	5.27771091461182	1.6345409154892	8.92088031768799	2.37340140342712	74.8886184692383	193
1996-12-06	1996	12	6	1436	341	Fri	2.86342787742615	1.20161402225494	4.52524137496948	1.73934745788574	90.7965850830078	213
1996-12-07	1996	12	7	1437	342	Sat	4.13028192520142	2.03180909156799	6.22875452041626	2.90013480186462	86.2180557250977	172
1996-12-08	1996	12	8	1438	343	Sun	4.78505849838257	3.49741649627686	6.07270050048828	4.25037002563477	95.5770416259766	206
1996-12-09	1996	12	9	1439	344	Mon	4.01749706268311	2.88122200965881	5.15377187728882	2.92917799949646	91.9736480712891	164
1996-12-10	1996	12	10	1440	345	Tue	3.82338380813599	2.6901683807373	4.95659923553467	1.31458532810211	80.5862274169922	202
1996-12-11	1996	12	11	1441	346	Wed	3.98984813690186	2.95694494247437	5.0227518081665	1.15924549102783	79.2315902709961	199
1996-12-12	1996	12	12	1442	347	Thu	3.54049730300903	1.86207890510559	5.21891593933105	-0.504175543785095	77.557487487793	192
1996-12-13	1996	12	13	1443	348	Fri	3.52649116516113	1.92484331130981	5.12813901901245	0.419226348400116	75.1596069335938	214
1996-12-14	1996	12	14	1444	349	Sat	1.649338722229	-2.13301420211792	5.43169116973877	-3.55065131187439	71.871337890625	212
1996-12-15	1996	12	15	1445	350	Sun	5.13414669036865	1.9868745803833	8.28141975402832	4.8254075050354	83.1169052124023	231
1996-12-16	1996	12	16	1446	351	Mon	7.10381364822388	5.91323184967041	8.29439544677734	4.23710536956787	81.1716003417969	210
1996-12-17	1996	12	17	1447	352	Tue	6.76847743988037	5.04491996765137	8.49203491210938	4.13819169998169	79.1888961791992	238
1996-12-18	1996	12	18	1448	353	Wed	8.66371726989746	6.31663513183594	11.0108003616333	7.5372166633606	85.9817199707031	255
1996-12-19	1996	12	19	1449	354	Thu	8.25314807891846	7.47214460372925	9.03415012359619	7.47478914260864	91.2413177490234	240
1996-12-20	1996	12	20	1450	355	Fri	6.32415199279785	4.23580503463745	8.41249942779541	5.35502672195435	90.0023040771484	250
1996-12-21	1996	12	21	1451	356	Sat	3.45318651199341	2.25969505310059	4.64667797088623	0.185604363679886	78.7402267456055	229
1996-12-22	1996	12	22	1452	357	Sun	3.80335235595703	1.71448314189911	5.90381383895874	-4.1928825378418	54.8693504333496	259
1996-12-23	1996	12	23	1453	358	Mon	2.58642363548279	0.582255601882935	4.59059143066406	-6.63166427612305	51.7115135192871	243
1996-12-24	1996	12	24	1454	359	Tue	0.878119945526123	-0.9843789935112	2.74061894416809	-4.22991275787354	68.9722900390625	239
1996-12-25	1996	12	25	1455	360	Wed	1.69950389862061	-0.970585405826569	4.36959314346313	0.345416992902756	82.9074935913086	250
1996-12-26	1996	12	26	1456	361	Thu	0.539938509464264	-1.24552822113037	2.32540512084961	-6.12188339233398	61.6715393066406	241
1996-12-27	1996	12	27	1457	362	Fri	1.0054943561554	-1.76228070259094	3.77326965332031	-0.723191559314728	85.4398880004883	265
1996-12-28	1996	12	28	1458	363	Sat	0.189766362309456	-1.90771591663361	2.28724884986877	-4.06918144226074	72.259391784668	268
1996-12-29	1996	12	29	1459	364	Sun	0.287203758955002	-2.9687819480896	3.54318952560425	-2.28230237960815	82.4212112426758	264
1996-12-30	1996	12	30	1460	365	Mon	1.48020613193512	-0.478377789258957	3.45605778694153	-2.25778245925903	75.0063705444336	302
1996-12-31	1996	12	31	1461	366	Tue	-1.61697673797607	-3.7011981010437	0.467244505882263	-7.79698467254639	68.7515411376953	311
1997-01-01	1997	1	1	1462	1	Wed	-2.69223189353943	-3.97446632385254	-1.40999782085419	-7.95266819000244	65.6013259887695	285
1997-01-02	1997	1	2	1463	2	Thu	-2.58024144172668	-5.03822803497314	-0.122254729270935	-4.96261024475098	80.6094284057617	363
1997-01-03	1997	1	3	1464	3	Fri	-2.35922288894653	-4.27214479446411	-0.446300595998764	-5.37634372711182	77.8381271362305	315
1997-01-04	1997	1	4	1465	4	Sat	-0.322990775108337	-1.90482306480408	1.2588415145874	-1.89722418785095	86.3835754394531	316
1997-01-05	1997	1	5	1466	5	Sun	0.59751570224762	-0.935004770755768	2.13003611564636	-3.21368026733398	74.8773345947266	300
1997-01-06	1997	1	6	1467	6	Mon	1.58289730548859	0.219983354210854	2.94581127166748	-3.00772261619568	71.1429138183594	330
1997-01-07	1997	1	7	1468	7	Tue	-0.892947375774384	-2.32080793380737	0.534913241863251	-4.4382119178772	77.4481964111328	303
1997-01-08	1997	1	8	1469	8	Wed	-1.73273754119873	-2.90403938293457	-0.561435699462891	-3.7479043006897	81.1299285888672	309
1997-01-09	1997	1	9	1470	9	Thu	-0.716671049594879	-2.2785587310791	0.845216572284698	-0.851408362388611	92.2317276000977	320
1997-01-10	1997	1	10	1471	10	Fri	0.0511301979422569	-0.843571424484253	0.945831775665283	-3.30189681053162	80.4822769165039	271
1997-01-11	1997	1	11	1472	11	Sat	2.72700023651123	-0.548437178134918	6.00243759155273	0.323556900024414	85.5061645507812	288
1997-01-12	1997	1	12	1473	12	Sun	5.96810626983643	3.35656404495239	8.57964897155762	6.70070791244507	94.7227783203125	261
1997-01-13	1997	1	13	1474	13	Mon	7.32952070236206	4.04502964019775	10.6140117645264	1.77372646331787	67.4507446289062	262
1997-01-14	1997	1	14	1475	14	Tue	4.69209766387939	0.720955371856689	8.66323947906494	-2.11323380470276	60.4677619934082	282
1997-01-15	1997	1	15	1476	15	Wed	1.797248005867	-0.591067671775818	4.1855640411377	1.74824249744415	94.3611602783203	271
1997-01-16	1997	1	16	1477	16	Thu	4.96674346923828	-0.264556914567947	10.1980438232422	0.374525517225266	71.0879669189453	281
1997-01-17	1997	1	17	1478	17	Fri	5.19816255569458	2.53872227668762	7.85760307312012	4.6715030670166	85.9522094726562	289
1997-01-18	1997	1	18	1479	18	Sat	6.32501888275146	4.47499895095825	8.17503929138184	5.92130756378174	90.8092498779297	256
1997-01-19	1997	1	19	1480	19	Sun	4.75713205337524	3.67957329750061	5.83469009399414	4.56876945495605	95.7435684204102	246
1997-01-20	1997	1	20	1481	20	Mon	4.95995903015137	3.03492069244385	6.88499736785889	2.26764965057373	80.9647521972656	239
1997-01-21	1997	1	21	1482	21	Tue	3.92615079879761	1.89597296714783	5.95632839202881	-0.399971276521683	71.4657440185547	244
1997-01-22	1997	1	22	1483	22	Wed	5.34440898895264	2.09414267539978	8.59467506408691	4.93268203735352	89.6704864501953	235
1997-01-23	1997	1	23	1484	23	Thu	6.68446493148804	4.62345218658447	8.7454776763916	3.42184138298035	78.5979537963867	248
1997-01-24	1997	1	24	1485	24	Fri	7.19452667236328	2.84968733787537	11.5393648147583	1.91352224349976	65.5966262817383	234
1997-01-25	1997	1	25	1486	25	Sat	5.91511106491089	1.96957421302795	9.86064720153809	1.46990299224854	70.1434936523438	214
1997-01-26	1997	1	26	1487	26	Sun	4.09471416473389	0.773539245128632	7.41588878631592	0.762026786804199	82.6425399780273	225
1997-01-27	1997	1	27	1488	27	Mon	4.3031702041626	1.12307035923004	7.4984827041626	1.94880318641663	83.9149017333984	224
1997-01-28	1997	1	28	1489	28	Tue	4.76896715164185	2.24382901191711	7.29410552978516	2.02402663230896	81.9437866210938	196
1997-01-29	1997	1	29	1490	29	Wed	4.65912389755249	3.33564043045044	5.98260688781738	2.29377818107605	78.5665054321289	236
1997-01-30	1997	1	30	1491	30	Thu	4.3490309715271	3.38859343528748	5.30946826934814	0.0643329247832298	70.64990234375	220
1997-01-31	1997	1	31	1492	31	Fri	4.68125438690186	3.66888666152954	5.69362211227417	1.10106563568115	75.6383743286133	197
1997-02-01	1997	2	1	1493	32	Sat	5.15163230895996	3.65611290931702	6.64715194702148	1.02599620819092	72.5997695922852	214
1997-02-02	1997	2	2	1494	33	Sun	5.23819017410278	3.01706504821777	7.45931434631348	4.5854434967041	92.6354827880859	209
1997-02-03	1997	2	3	1495	34	Mon	3.44473099708557	-1.27029418945312	8.15975666046143	-1.86071467399597	65.5918731689453	200
1997-02-04	1997	2	4	1496	35	Tue	6.29186058044434	3.2917263507843	9.29199409484863	6.22431373596191	84.0685729980469	200
1997-02-05	1997	2	5	1497	36	Wed	6.67608880996704	3.39994859695435	9.95222854614258	1.93647587299347	72.8376617431641	203
1997-02-06	1997	2	6	1498	37	Thu	7.36976671218872	5.16073656082153	9.57879734039307	6.03617286682129	84.0507125854492	217
1997-02-07	1997	2	7	1499	38	Fri	8.81906986236572	7.16806077957153	10.4700803756714	8.08869647979736	87.6587829589844	177
1997-02-08	1997	2	8	1500	39	Sat	4.92339420318604	0.328736186027527	9.51805210113525	2.50040006637573	80.907341003418	213
1997-02-09	1997	2	9	1501	40	Sun	7.54326772689819	3.91954112052917	11.1669940948486	5.46474170684814	74.8022842407227	192
1997-02-10	1997	2	10	1502	41	Mon	8.5942497253418	6.58115911483765	10.6073398590088	4.37320137023926	73.0889282226562	186
1997-02-11	1997	2	11	1503	42	Tue	7.34048175811768	4.26142597198486	10.4195375442505	4.47346544265747	79.3136978149414	178
1997-02-12	1997	2	12	1504	43	Wed	10.1108150482178	8.56188297271729	11.6597471237183	9.01916980743408	87.6734085083008	199
1997-02-13	1997	2	13	1505	44	Thu	6.72745323181152	3.93849778175354	9.51640892028809	-1.73733353614807	59.0566635131836	205
1997-02-14	1997	2	14	1506	45	Fri	4.2827205657959	1.53513252735138	7.03030872344971	0.234183147549629	71.424934387207	181
1997-02-15	1997	2	15	1507	46	Sat	5.63732862472534	1.47201406955719	9.80264282226562	-1.15380299091339	61.4590072631836	205
1997-02-16	1997	2	16	1508	47	Sun	5.95193243026733	3.97138094902039	7.93248414993286	2.24328660964966	78.561408996582	195
1997-02-17	1997	2	17	1509	48	Mon	8.29941368103027	6.32092761993408	10.2778987884521	5.88729381561279	82.0174331665039	178
1997-02-18	1997	2	18	1510	49	Tue	7.27384805679321	4.58683204650879	9.96086406707764	1.36486661434174	67.5039520263672	213
1997-02-19	1997	2	19	1511	50	Wed	6.87073755264282	2.84185719490051	10.8996181488037	5.00823593139648	80.7006912231445	186
1997-02-20	1997	2	20	1512	51	Thu	8.9388256072998	5.92712116241455	11.9505300521851	3.87548446655273	68.6071624755859	159
1997-02-21	1997	2	21	1513	52	Fri	10.9445142745972	8.66315174102783	13.2258768081665	6.87978839874268	72.9581146240234	177
1997-02-22	1997	2	22	1514	53	Sat	9.71894454956055	8.16908550262451	11.2688026428223	5.73015260696411	72.2352981567383	167
1997-02-23	1997	2	23	1515	54	Sun	10.6001739501953	8.52040767669678	12.6799402236938	6.58296346664429	76.1014022827148	189
1997-02-24	1997	2	24	1516	55	Mon	8.52400875091553	5.67789506912231	11.3701229095459	2.75336742401123	64.8446960449219	185
1997-02-25	1997	2	25	1517	56	Tue	10.3966541290283	7.73957967758179	13.053729057312	3.61100625991821	59.1265640258789	198
1997-02-26	1997	2	26	1518	57	Wed	8.31142997741699	5.49252462387085	11.1303358078003	1.03086769580841	57.8580932617188	164
1997-02-27	1997	2	27	1519	58	Thu	7.12482738494873	3.89087533950806	10.3587789535522	2.69061064720154	68.2473754882812	186
1997-02-28	1997	2	28	1520	59	Fri	9.9044075012207	7.42262172698975	12.3861923217773	6.54474592208862	76.0562973022461	184
1997-03-01	1997	3	1	1521	60	Sat	8.15396690368652	4.746741771698	11.5611925125122	4.99117088317871	75.3797607421875	175
1997-03-02	1997	3	2	1522	61	Sun	10.5237627029419	7.92959308624268	13.1179342269897	3.24689054489136	60.5101013183594	166
1997-03-03	1997	3	3	1523	62	Mon	7.35080623626709	4.52193021774292	10.1796817779541	1.28004717826843	62.5479278564453	174
1997-03-04	1997	3	4	1524	63	Tue	8.06926822662354	5.55019044876099	10.5949277877808	7.81468820571899	93.2360229492188	147
1997-03-05	1997	3	5	1525	64	Wed	9.58847045898438	7.42886447906494	11.7480764389038	4.5609917640686	70.8270645141602	185
1997-03-06	1997	3	6	1526	65	Thu	8.16300106048584	4.16526222229004	12.1607398986816	0.20335279405117	56.0593948364258	163
1997-03-07	1997	3	7	1527	66	Fri	8.79007339477539	6.19528388977051	11.3848628997803	6.50314807891846	77.6064834594727	159
1997-03-08	1997	3	8	1528	67	Sat	9.96690273284912	8.49846649169922	11.435338973999	7.61141014099121	84.4228515625	165
1997-03-09	1997	3	9	1529	68	Sun	9.42973327636719	6.42177438735962	12.4376916885376	6.82472896575928	80.3340911865234	170
1997-03-10	1997	3	10	1530	69	Mon	10.2817993164062	4.42103147506714	16.1425666809082	4.99132347106934	69.3610992431641	144
1997-03-11	1997	3	11	1531	70	Tue	9.59008693695068	2.94232320785522	16.237850189209	5.46834421157837	72.345344543457	132
1997-03-12	1997	3	12	1532	71	Wed	10.3429574966431	5.15551662445068	15.5303974151611	6.17416763305664	70.8248291015625	154
1997-03-13	1997	3	13	1533	72	Thu	10.0697040557861	7.37581586837769	12.7635917663574	4.82056617736816	67.7363433837891	167
1997-03-14	1997	3	14	1534	73	Fri	11.390305519104	9.01377868652344	13.7668313980103	6.2111873626709	68.3517379760742	149
1997-03-15	1997	3	15	1535	74	Sat	12.7917108535767	9.09357452392578	16.4898490905762	7.95070362091064	67.7310791015625	182
1997-03-16	1997	3	16	1536	75	Sun	12.1264400482178	8.87056732177734	15.3823127746582	6.99805355072021	70.107421875	160
1997-03-17	1997	3	17	1537	76	Mon	11.6994848251343	6.41865062713623	16.9803199768066	7.33386087417603	68.7484512329102	169
1997-03-18	1997	3	18	1538	77	Tue	10.5974369049072	7.92009544372559	13.2747783660889	3.77834725379944	66.3087692260742	155
1997-03-19	1997	3	19	1539	78	Wed	9.95764636993408	7.51345920562744	12.4018335342407	2.27560019493103	58.8095664978027	164
1997-03-20	1997	3	20	1540	79	Thu	8.35029792785645	2.86305904388428	13.8479814529419	1.45205056667328	58.1749687194824	197
1997-03-21	1997	3	21	1541	80	Fri	8.1975736618042	4.48673343658447	11.9084129333496	-1.51821875572205	50.0516471862793	153
1997-03-22	1997	3	22	1542	81	Sat	8.17211246490479	3.4431312084198	12.9010944366455	2.00374436378479	59.4122314453125	173
1997-03-23	1997	3	23	1543	82	Sun	9.17782211303711	5.85102701187134	12.50461769104	4.26000213623047	66.3772888183594	147
1997-03-24	1997	3	24	1544	83	Mon	8.10888576507568	5.60705041885376	10.6107225418091	4.45626211166382	70.7145614624023	173
1997-03-25	1997	3	25	1545	84	Tue	9.02091693878174	4.14116716384888	13.9006662368774	2.97034430503845	58.4351425170898	173
1997-03-26	1997	3	26	1546	85	Wed	11.0152635574341	8.82034587860107	13.2101793289185	8.00182437896729	79.8254928588867	194
1997-03-27	1997	3	27	1547	86	Thu	11.6267147064209	6.16784763336182	17.0855827331543	4.54529523849487	58.0777053833008	146
1997-03-28	1997	3	28	1548	87	Fri	8.91543006896973	5.25692558288574	12.573935508728	-3.50465440750122	41.9184226989746	172
1997-03-29	1997	3	29	1549	88	Sat	8.1154088973999	3.35872936248779	12.8720874786377	1.79709482192993	58.3896865844727	156
1997-03-30	1997	3	30	1550	89	Sun	9.13560962677002	3.57312345504761	14.6980962753296	0.867364108562469	50.2853393554688	153
1997-03-31	1997	3	31	1551	90	Mon	10.4515256881714	4.32444000244141	16.5786113739014	1.31811678409576	48.8262557983398	152
1997-04-01	1997	4	1	1552	91	Tue	10.8307065963745	4.66440725326538	16.9970073699951	1.93694734573364	45.4517517089844	174
1997-04-02	1997	4	2	1553	92	Wed	11.8163928985596	6.23994970321655	17.3928356170654	4.22653675079346	50.611701965332	177
1997-04-03	1997	4	3	1554	93	Thu	10.7693948745728	7.62953948974609	13.9092512130737	3.16784429550171	57.074348449707	175
1997-04-04	1997	4	4	1555	94	Fri	8.08054161071777	2.99447751045227	13.1666049957275	-4.01152324676514	40.9541435241699	160
1997-04-05	1997	4	5	1556	95	Sat	12.8972120285034	8.9789867401123	16.8154354095459	5.30859565734863	56.4800224304199	153
1997-04-06	1997	4	6	1557	96	Sun	10.4113483428955	7.16438722610474	13.6583099365234	1.56520020961761	55.8047485351562	152
1997-04-07	1997	4	7	1558	97	Mon	9.03735733032227	3.60564017295837	14.4690752029419	-1.94667339324951	42.46630859375	184
1997-04-08	1997	4	8	1559	98	Tue	10.2280673980713	3.53022742271423	16.9259090423584	-4.51225185394287	32.1860466003418	176
1997-04-09	1997	4	9	1560	99	Wed	12.4016389846802	4.37314987182617	20.4301300048828	-0.357879757881165	38.3499145507812	163
1997-04-10	1997	4	10	1561	100	Thu	13.7157878875732	6.6604471206665	20.7787170410156	2.36339998245239	42.0627250671387	202
1997-04-11	1997	4	11	1562	101	Fri	10.5634889602661	5.99868440628052	15.1282939910889	4.67099285125732	65.2706680297852	141
1997-04-12	1997	4	12	1563	102	Sat	7.21143293380737	1.70565521717072	12.7172117233276	-2.53204727172852	45.8560066223145	196
1997-04-13	1997	4	13	1564	103	Sun	11.4988613128662	6.46427345275879	16.5334510803223	1.76643705368042	47.6858062744141	178
1997-04-14	1997	4	14	1565	104	Mon	10.5663805007935	6.57790851593018	14.5548524856567	6.29204654693604	69.203742980957	172
1997-04-15	1997	4	15	1566	105	Tue	9.08669853210449	5.77078819274902	12.4026098251343	-1.39466917514801	47.538501739502	165
1997-04-16	1997	4	16	1567	106	Wed	8.00114059448242	2.18311262130737	13.8191661834717	0.17568863928318	51.2463607788086	159
1997-04-17	1997	4	17	1568	107	Thu	10.5258989334106	7.01435995101929	14.0374374389648	1.29398238658905	57.5429344177246	164
1997-04-18	1997	4	18	1569	108	Fri	6.83332061767578	2.31180047988892	11.3548412322998	1.91668951511383	62.2070045471191	142
1997-04-19	1997	4	19	1570	109	Sat	7.65537214279175	5.08547401428223	10.225269317627	-2.33956837654114	52.9063720703125	169
1997-04-20	1997	4	20	1571	110	Sun	5.19455766677856	1.32085680961609	9.06825828552246	-5.93504667282104	39.7910308837891	163
1997-04-21	1997	4	21	1572	111	Mon	6.58831310272217	-0.0861767530441284	13.2628030776978	-5.12557458877563	37.8785934448242	179
1997-04-22	1997	4	22	1573	112	Tue	8.10954475402832	4.58515167236328	11.6339387893677	-3.6989426612854	42.2625427246094	167
1997-04-23	1997	4	23	1574	113	Wed	10.0470018386841	5.81898546218872	14.2750177383423	0.471279978752136	45.5072746276855	174
1997-04-24	1997	4	24	1575	114	Thu	10.8677244186401	6.0380597114563	15.6973886489868	2.89875555038452	52.004264831543	164
1997-04-25	1997	4	25	1576	115	Fri	10.0134649276733	7.73985958099365	12.2870712280273	6.17265892028809	74.8594818115234	151
1997-04-26	1997	4	26	1577	116	Sat	10.3329544067383	8.15140628814697	12.5145015716553	8.93814277648926	85.6085052490234	159
1997-04-27	1997	4	27	1578	117	Sun	13.8127012252808	9.61646842956543	18.0089340209961	7.73004102706909	67.7519226074219	158
1997-04-28	1997	4	28	1579	118	Mon	14.54651927948	11.0943622589111	17.9986763000488	7.59649562835693	62.3250961303711	172
1997-04-29	1997	4	29	1580	119	Tue	13.841817855835	10.9803762435913	16.6986980438232	4.13438749313354	51.0930862426758	155
1997-04-30	1997	4	30	1581	120	Wed	13.4510498046875	6.76552248001099	20.1365795135498	5.09912633895874	48.9818572998047	160
1997-05-01	1997	5	1	1582	121	Thu	16.331657409668	9.30507564544678	23.3598022460938	6.52298355102539	43.6536560058594	174
1997-05-02	1997	5	2	1583	122	Fri	18.1180267333984	10.3876256942749	25.8484268188477	7.34126949310303	40.2503700256348	162
1997-05-03	1997	5	3	1584	123	Sat	18.2184219360352	11.6639194488525	24.7729263305664	7.9315390586853	41.9212913513184	162
1997-05-04	1997	5	4	1585	124	Sun	15.5120611190796	12.2380714416504	18.7860507965088	10.4977998733521	69.5608978271484	164
1997-05-05	1997	5	5	1586	125	Mon	13.4161920547485	9.51460361480713	17.3177814483643	8.26246929168701	62.4473152160645	176
1997-05-06	1997	5	6	1587	126	Tue	6.45571804046631	3.50000786781311	9.41142749786377	-1.36841702461243	58.0202026367188	145
1997-05-07	1997	5	7	1588	127	Wed	6.54019594192505	0.890246748924255	12.1901445388794	-3.97790336608887	41.3481330871582	158
1997-05-08	1997	5	8	1589	128	Thu	8.61514663696289	5.06184911727905	12.1684436798096	4.44960737228394	70.7643661499023	155
1997-05-09	1997	5	9	1590	129	Fri	9.97121143341064	5.83626651763916	14.1061582565308	3.27366399765015	62.164665222168	169
1997-05-10	1997	5	10	1591	130	Sat	11.0117568969727	7.4797420501709	14.5437717437744	7.61169052124023	72.5745544433594	160
1997-05-11	1997	5	11	1592	131	Sun	11.3790864944458	7.94021511077881	14.8179578781128	4.28090858459473	52.828067779541	136
1997-05-12	1997	5	12	1593	132	Mon	11.7328939437866	8.3201150894165	15.1456737518311	5.24547338485718	58.5890464782715	150
1997-05-13	1997	5	13	1594	133	Tue	12.6273670196533	7.60660266876221	17.6481323242188	4.88460111618042	49.3007316589355	158
1997-05-14	1997	5	14	1595	134	Wed	13.3610916137695	6.87033271789551	19.8546237945557	5.56518936157227	51.9379577636719	159
1997-05-15	1997	5	15	1596	135	Thu	13.2007026672363	8.92049312591553	17.4852046966553	8.34180736541748	69.194221496582	150
1997-05-16	1997	5	16	1597	136	Fri	16.3452377319336	10.0134429931641	22.669469833374	12.0347013473511	70.5625457763672	158
1997-05-17	1997	5	17	1598	137	Sat	18.8585071563721	12.6597700119019	25.049015045166	14.3678436279297	71.0419006347656	171
1997-05-18	1997	5	18	1599	138	Sun	17.7184906005859	14.6398630142212	20.797119140625	11.6146421432495	63.1155166625977	164
1997-05-19	1997	5	19	1600	139	Mon	14.9300422668457	11.1379547119141	18.7221298217773	11.4551944732666	70.0268859863281	155
1997-05-20	1997	5	20	1601	140	Tue	13.3175487518311	10.4976634979248	16.1374340057373	10.4469089508057	78.4413528442383	144
1997-05-21	1997	5	21	1602	141	Wed	11.9160442352295	10.4619903564453	13.3700981140137	7.95230007171631	77.5819396972656	141
1997-05-22	1997	5	22	1603	142	Thu	10.7453594207764	7.31348991394043	14.1772289276123	3.1199209690094	55.380558013916	148
1997-05-23	1997	5	23	1604	143	Fri	11.3495292663574	8.10677623748779	14.5922813415527	3.24433374404907	56.8363456726074	159
1997-05-24	1997	5	24	1605	144	Sat	10.1977615356445	5.15024423599243	15.2452783584595	0.28071391582489	44.7556610107422	143
1997-05-25	1997	5	25	1606	145	Sun	11.7546453475952	5.30444431304932	18.2048473358154	4.3123517036438	51.0031051635742	150
1997-05-26	1997	5	26	1607	146	Mon	14.6429119110107	6.82195091247559	22.4638748168945	4.77046346664429	43.0628089904785	144
1997-05-27	1997	5	27	1608	147	Tue	14.3784770965576	10.0501937866211	18.7067604064941	5.01814842224121	51.8597526550293	167
1997-05-28	1997	5	28	1609	148	Wed	12.3113403320312	7.45658588409424	17.1660938262939	2.42933917045593	49.1380729675293	159
1997-05-29	1997	5	29	1610	149	Thu	14.9812545776367	7.42695903778076	22.5355491638184	7.37736845016479	50.7752418518066	169
1997-05-30	1997	5	30	1611	150	Fri	16.4109725952148	9.67874526977539	23.1431999206543	6.56696796417236	41.3968772888184	174
1997-05-31	1997	5	31	1612	151	Sat	15.8205728530884	9.75622844696045	21.8849182128906	1.03343915939331	30.5858612060547	158
1997-06-01	1997	6	1	1613	152	Sun	14.3716831207275	10.2106952667236	18.5326709747314	-0.886946201324463	32.0769538879395	136
1997-06-02	1997	6	2	1614	153	Mon	16.3485260009766	12.1754846572876	20.5215682983398	6.04439353942871	46.8458213806152	154
1997-06-03	1997	6	3	1615	154	Tue	15.8717336654663	9.61120414733887	22.1322650909424	5.99388122558594	45.273193359375	167
1997-06-04	1997	6	4	1616	155	Wed	15.3580112457275	9.14363193511963	21.5723915100098	7.70639896392822	57.5221862792969	181
1997-06-05	1997	6	5	1617	156	Thu	18.478666305542	11.9077043533325	25.0396327972412	9.09292697906494	46.7201538085938	167
1997-06-06	1997	6	6	1618	157	Fri	20.0432415008545	14.6570100784302	25.4294719696045	11.6502256393433	56.7724952697754	171
1997-06-07	1997	6	7	1619	158	Sat	19.6596183776855	15.7252254486084	23.5940113067627	12.3616018295288	59.7399063110352	162
1997-06-08	1997	6	8	1620	159	Sun	17.6780967712402	14.2844047546387	21.0717887878418	11.6506729125977	65.970085144043	162
1997-06-09	1997	6	9	1621	160	Mon	16.8289623260498	11.0648822784424	22.5930423736572	9.76680755615234	55.9103202819824	150
1997-06-10	1997	6	10	1622	161	Tue	19.2374286651611	14.063533782959	24.4113235473633	9.58367538452148	48.4353294372559	140
1997-06-11	1997	6	11	1623	162	Wed	20.0811462402344	16.3446197509766	23.8034439086914	15.0125608444214	72.8223037719727	135
1997-06-12	1997	6	12	1624	163	Thu	17.1969375610352	14.8805541992188	19.5133228302002	12.5673408508301	75.3605804443359	154
1997-06-13	1997	6	13	1625	164	Fri	18.1240863800049	14.1392335891724	22.1089363098145	11.1637935638428	63.4470252990723	170
1997-06-14	1997	6	14	1626	165	Sat	15.0605459213257	12.0829668045044	18.0381259918213	7.91216802597046	61.3408088684082	143
1997-06-15	1997	6	15	1627	166	Sun	14.6430644989014	10.7222557067871	18.5595932006836	8.21251773834229	62.9725799560547	136
1997-06-16	1997	6	16	1628	167	Mon	15.3609447479248	11.4322080612183	19.289680480957	10.1797647476196	68.0007553100586	152
1997-06-17	1997	6	17	1629	168	Tue	15.103120803833	10.6466541290283	19.5535984039307	7.71942329406738	58.8480415344238	129
1997-06-18	1997	6	18	1630	169	Wed	16.0356521606445	11.5079660415649	20.5633373260498	8.56134700775146	54.5803871154785	135
1997-06-19	1997	6	19	1631	170	Thu	14.0813989639282	11.6930885314941	16.4697093963623	10.0006942749023	80.5160522460938	178
1997-06-20	1997	6	20	1632	171	Fri	12.2289018630981	8.63796710968018	15.8198375701904	8.53402996063232	71.3726501464844	154
1997-06-21	1997	6	21	1633	172	Sat	14.180962562561	11.1110372543335	17.2508888244629	7.14005708694458	59.6996116638184	149
1997-06-22	1997	6	22	1634	173	Sun	14.0946245193481	11.0391607284546	17.1500873565674	10.926477432251	79.3954315185547	146
1997-06-23	1997	6	23	1635	174	Mon	15.1350946426392	11.250186920166	19.0200023651123	10.9580869674683	73.2276458740234	170
1997-06-24	1997	6	24	1636	175	Tue	13.9550943374634	9.62935447692871	18.280834197998	5.61335134506226	53.0716667175293	145
1997-06-25	1997	6	25	1637	176	Wed	13.5794334411621	11.6015787124634	15.5572881698608	11.1011295318604	85.9053726196289	140
1997-06-26	1997	6	26	1638	177	Thu	14.0332221984863	12.4933671951294	15.5730772018433	12.4077520370483	87.7930221557617	157
1997-06-27	1997	6	27	1639	178	Fri	12.209153175354	11.5183219909668	12.8999843597412	11.2562656402588	90.9330902099609	139
1997-06-28	1997	6	28	1640	179	Sat	13.6704702377319	10.46324634552	16.8776950836182	10.2682666778564	84.4902038574219	185
1997-06-29	1997	6	29	1641	180	Sun	15.2269382476807	12.213830947876	18.2400455474854	11.379542350769	71.8066787719727	152
1997-06-30	1997	6	30	1642	181	Mon	13.1985464096069	10.9979228973389	15.3991718292236	8.69819927215576	75.1933059692383	148
1997-07-01	1997	7	1	1643	182	Tue	14.7414245605469	11.4171409606934	18.0657062530518	8.2327880859375	67.7629089355469	150
1997-07-02	1997	7	2	1644	183	Wed	14.0590410232544	9.91310501098633	18.2049751281738	5.94420623779297	51.345645904541	171
1997-07-03	1997	7	3	1645	184	Thu	13.6449890136719	10.3154373168945	16.9745407104492	8.66702270507812	66.3776092529297	167
1997-07-04	1997	7	4	1646	185	Fri	15.2933282852173	11.8366870880127	18.7499675750732	10.2118330001831	71.23388671875	162
1997-07-05	1997	7	5	1647	186	Sat	16.3664169311523	10.9330406188965	21.7997913360596	9.88740730285645	62.6340179443359	148
1997-07-06	1997	7	6	1648	187	Sun	18.4027652740479	12.3883419036865	24.4171867370605	10.5117158889771	53.0042877197266	157
1997-07-07	1997	7	7	1649	188	Mon	20.2157688140869	14.4661703109741	25.9653663635254	12.0339679718018	50.1824836730957	147
1997-07-08	1997	7	8	1650	189	Tue	21.5124225616455	16.3882102966309	26.6366348266602	14.110671043396	55.4003829956055	167
1997-07-09	1997	7	9	1651	190	Wed	20.5318336486816	15.4580278396606	25.6056385040283	12.1324586868286	51.1854400634766	170
1997-07-10	1997	7	10	1652	191	Thu	18.1070213317871	14.016167640686	22.1978778839111	10.7627000808716	62.6659088134766	146
1997-07-11	1997	7	11	1653	192	Fri	18.1227531433105	12.6778631210327	23.5676441192627	12.4916677474976	68.1958084106445	158
1997-07-12	1997	7	12	1654	193	Sat	19.0760059356689	13.518009185791	24.6340065002441	10.9352293014526	62.482666015625	159
1997-07-13	1997	7	13	1655	194	Sun	19.484899520874	15.6577262878418	23.3120708465576	12.3062610626221	55.9623908996582	166
1997-07-14	1997	7	14	1656	195	Mon	19.1565933227539	14.5096855163574	23.8035011291504	12.04820728302	60.5075263977051	157
1997-07-15	1997	7	15	1657	196	Tue	19.7917346954346	14.9874038696289	24.5960636138916	13.0150022506714	63.4793281555176	151
1997-07-16	1997	7	16	1658	197	Wed	18.3235664367676	15.3589658737183	21.2881679534912	12.3067789077759	67.9662246704102	145
1997-07-17	1997	7	17	1659	198	Thu	17.0454807281494	14.4709768295288	19.6199855804443	14.7159099578857	85.5238418579102	134
1997-07-18	1997	7	18	1660	199	Fri	15.6862993240356	11.9588212966919	19.4137802124023	11.4498615264893	71.7236785888672	150
1997-07-19	1997	7	19	1661	200	Sat	18.6689682006836	13.5457744598389	23.7921600341797	10.0470314025879	55.751895904541	147
1997-07-20	1997	7	20	1662	201	Sun	18.3817520141602	12.6981105804443	24.065393447876	9.08731460571289	52.947868347168	162
1997-07-21	1997	7	21	1663	202	Mon	18.7922267913818	13.3117952346802	24.2726593017578	6.86582565307617	40.037239074707	139
1997-07-22	1997	7	22	1664	203	Tue	20.3555450439453	14.2235832214355	26.4875087738037	6.92708396911621	38.0207481384277	150
1997-07-23	1997	7	23	1665	204	Wed	21.5366249084473	15.502739906311	27.5705070495605	8.46652221679688	38.8276023864746	161
1997-07-24	1997	7	24	1666	205	Thu	20.5202217102051	17.0431346893311	23.9973087310791	11.1602277755737	53.8704719543457	160
1997-07-25	1997	7	25	1667	206	Fri	18.8689212799072	14.2884511947632	23.4493942260742	9.43475818634033	50.542163848877	159
1997-07-26	1997	7	26	1668	207	Sat	17.1803417205811	14.0306062698364	20.330078125	13.5679864883423	75.0597915649414	146
1997-07-27	1997	7	27	1669	208	Sun	19.8007297515869	15.2624645233154	24.3389930725098	9.51441192626953	52.7078628540039	146
1997-07-28	1997	7	28	1670	209	Mon	19.0792942047119	13.4766893386841	24.6818981170654	10.3060922622681	49.9306945800781	158
1997-07-29	1997	7	29	1671	210	Tue	20.6061210632324	14.7238826751709	26.4883613586426	10.9892845153809	44.1929702758789	145
1997-07-30	1997	7	30	1672	211	Wed	19.4350719451904	15.5961961746216	23.2605247497559	9.35159873962402	50.2311248779297	136
1997-07-31	1997	7	31	1673	212	Thu	15.815541267395	14.1262712478638	17.5048122406006	11.0103120803833	76.3513565063477	149
1997-08-01	1997	8	1	1674	213	Fri	19.042329788208	14.1795463562012	23.9051151275635	16.1345405578613	77.9743041992188	140
1997-08-02	1997	8	2	1675	214	Sat	18.8337478637695	14.7887382507324	22.8787574768066	7.66994285583496	44.9368743896484	130
1997-08-03	1997	8	3	1676	215	Sun	17.8912220001221	14.588737487793	21.1937065124512	12.7810020446777	66.7490692138672	165
1997-08-04	1997	8	4	1677	216	Mon	17.736686706543	14.59019947052	20.8831748962402	13.0461683273315	66.7252960205078	143
1997-08-05	1997	8	5	1678	217	Tue	19.2385959625244	15.5915565490723	22.8856372833252	11.2242774963379	56.8911743164062	131
1997-08-06	1997	8	6	1679	218	Wed	20.7476959228516	15.9317798614502	25.5636138916016	15.1098804473877	67.0109710693359	141
1997-08-07	1997	8	7	1680	219	Thu	22.1389331817627	17.3933486938477	26.8845176696777	14.7577886581421	60.1172103881836	158
1997-08-08	1997	8	8	1681	220	Fri	23.7049255371094	16.6800632476807	30.7297916412354	15.042555809021	52.8343467712402	178
1997-08-09	1997	8	9	1682	221	Sat	24.0996551513672	18.7711486816406	29.4281558990479	15.410285949707	54.2166976928711	173
1997-08-10	1997	8	10	1683	222	Sun	24.6929569244385	18.7674255371094	30.6184883117676	15.0303468704224	50.4300384521484	170
1997-08-11	1997	8	11	1684	223	Mon	25.423168182373	20.5440349578857	30.3023014068604	16.3234882354736	52.2998886108398	194
1997-08-12	1997	8	12	1685	224	Tue	24.4987754821777	19.485481262207	29.5120677947998	15.7205667495728	57.4356155395508	193
1997-08-13	1997	8	13	1686	225	Wed	23.4410800933838	19.6450710296631	27.2370891571045	16.4497089385986	64.3281097412109	181
1997-08-14	1997	8	14	1687	226	Thu	20.9364490509033	15.4519824981689	26.4090385437012	12.8193244934082	54.8134994506836	170
1997-08-15	1997	8	15	1688	227	Fri	22.5584812164307	16.2831478118896	28.8206005096436	13.8702545166016	49.4543380737305	174
1997-08-16	1997	8	16	1689	228	Sat	23.0914897918701	16.7222919464111	29.4606876373291	15.425802230835	54.3215637207031	170
1997-08-17	1997	8	17	1690	229	Sun	22.4841651916504	18.6281585693359	26.3401737213135	16.0614318847656	58.2480926513672	158
1997-08-18	1997	8	18	1691	230	Mon	23.734224319458	18.0781536102295	29.3902912139893	17.1751327514648	59.9372940063477	171
1997-08-19	1997	8	19	1692	231	Tue	23.9827518463135	17.9496574401855	29.9991664886475	16.7723140716553	56.6993408203125	181
1997-08-20	1997	8	20	1693	232	Wed	22.7819271087646	17.1919097900391	28.3578147888184	14.4335165023804	51.7377624511719	147
1997-08-21	1997	8	21	1694	233	Thu	22.3666896820068	18.1862163543701	26.5333919525146	15.7388792037964	59.1917533874512	187
1997-08-22	1997	8	22	1695	234	Fri	22.0692272186279	19.5543994903564	24.5647754669189	17.2623863220215	72.3619842529297	162
1997-08-23	1997	8	23	1696	235	Sat	23.1262893676758	19.5610256195068	26.6915512084961	18.3158473968506	74.4964904785156	154
1997-08-24	1997	8	24	1697	236	Sun	21.6587295532227	19.0692691802979	24.2481861114502	17.3953895568848	76.1582336425781	146
1997-08-25	1997	8	25	1698	237	Mon	19.1514186859131	17.335277557373	20.9675579071045	15.5569667816162	80.3564147949219	138
1997-08-26	1997	8	26	1699	238	Tue	17.4729824066162	12.0220079421997	22.919376373291	10.2089939117432	53.6358451843262	144
1997-08-27	1997	8	27	1700	239	Wed	16.9393329620361	14.7121734619141	19.1586246490479	14.3978691101074	84.5069580078125	196
1997-08-28	1997	8	28	1701	240	Thu	15.9314794540405	11.9678716659546	19.8950862884521	11.065938949585	65.9612045288086	119
1997-08-29	1997	8	29	1702	241	Fri	17.4570655822754	14.3913841247559	20.5227451324463	9.17315101623535	57.5244178771973	146
1997-08-30	1997	8	30	1703	242	Sat	17.5883350372314	14.4835748672485	20.6827583312988	14.4767646789551	80.8406448364258	155
1997-08-31	1997	8	31	1704	243	Sun	19.3084335327148	14.2213859558105	24.3954830169678	15.2990131378174	72.3794403076172	148
1997-09-01	1997	9	1	1705	244	Mon	18.019681930542	14.7517490386963	21.2876129150391	9.55212593078613	57.1746635437012	148
1997-09-02	1997	9	2	1706	245	Tue	16.6510810852051	11.6219072341919	21.6802577972412	9.97751140594482	56.7614288330078	120
1997-09-03	1997	9	3	1707	246	Wed	16.9781360626221	14.6709632873535	19.2760944366455	12.1301298141479	67.6489791870117	142
1997-09-04	1997	9	4	1708	247	Thu	18.2179889678955	14.9640216827393	21.4719562530518	9.1169900894165	55.9725379943848	164
1997-09-05	1997	9	5	1709	248	Fri	16.2262420654297	12.5221300125122	19.9303512573242	9.99699783325195	66.6765823364258	145
1997-09-06	1997	9	6	1710	249	Sat	15.3015279769897	10.2750186920166	20.3280353546143	7.7688570022583	55.1557197570801	153
1997-09-07	1997	9	7	1711	250	Sun	17.7222671508789	13.7411785125732	21.7033576965332	11.6792001724243	67.1467819213867	161
1997-09-08	1997	9	8	1712	251	Mon	16.4414939880371	10.7463102340698	22.1366767883301	9.59227085113525	57.8607063293457	152
1997-09-09	1997	9	9	1713	252	Tue	16.6420612335205	11.779260635376	21.4990711212158	7.23787832260132	51.8547973632812	147
1997-09-10	1997	9	10	1714	253	Wed	15.7223167419434	9.83502101898193	21.6096134185791	7.52715396881104	50.0915412902832	160
1997-09-11	1997	9	11	1715	254	Thu	16.849027633667	12.8138742446899	20.8841781616211	9.74969291687012	57.8391227722168	137
1997-09-12	1997	9	12	1716	255	Fri	15.3878707885742	12.524829864502	18.2448787689209	8.6984920501709	62.2064208984375	161
1997-09-13	1997	9	13	1717	256	Sat	12.3435363769531	7.89567232131958	16.7915859222412	1.97490561008453	45.5359420776367	152
1997-09-14	1997	9	14	1718	257	Sun	12.6163291931152	7.44032859802246	17.7923316955566	5.55527448654175	55.3556327819824	170
1997-09-15	1997	9	15	1719	258	Mon	14.6216449737549	9.43249225616455	19.811243057251	8.21477603912354	57.8416519165039	133
1997-09-16	1997	9	16	1720	259	Tue	16.4215126037598	11.5245847702026	21.3184413909912	8.34526634216309	53.9057998657227	189
1997-09-17	1997	9	17	1721	260	Wed	16.6328659057617	11.299126625061	21.9666061401367	11.603856086731	66.1969909667969	152
1997-09-18	1997	9	18	1722	261	Thu	18.1518745422363	11.4454383850098	24.8583126068115	12.4263200759888	63.4882545471191	181
1997-09-19	1997	9	19	1723	262	Fri	16.0069961547852	14.6857414245605	17.3282489776611	11.375901222229	75.0041427612305	176
1997-09-20	1997	9	20	1724	263	Sat	15.9811019897461	13.2115573883057	18.7506465911865	6.64794683456421	52.8515586853027	146
1997-09-21	1997	9	21	1725	264	Sun	13.5609016418457	8.29396629333496	18.8278350830078	5.23463869094849	52.2861862182617	149
1997-09-22	1997	9	22	1726	265	Mon	14.6333789825439	8.34013271331787	20.926628112793	8.02331638336182	57.210823059082	161
1997-09-23	1997	9	23	1727	266	Tue	15.5854663848877	10.5264272689819	20.6445064544678	9.38594055175781	63.6239585876465	180
1997-09-24	1997	9	24	1728	267	Wed	14.8276166915894	10.6676836013794	18.9875469207764	10.6587686538696	68.0638122558594	148
1997-09-25	1997	9	25	1729	268	Thu	16.8589096069336	14.6258401870728	19.0919780731201	10.3239479064941	64.2752532958984	164
1997-09-26	1997	9	26	1730	269	Fri	17.1429424285889	13.144419670105	21.1414642333984	12.0701427459717	70.8859176635742	179
1997-09-27	1997	9	27	1731	270	Sat	15.9730186462402	12.8978214263916	19.0482158660889	11.9058389663696	73.2223815917969	176
1997-09-28	1997	9	28	1732	271	Sun	15.7168312072754	11.6354103088379	19.7982521057129	11.0822401046753	67.6601409912109	166
1997-09-29	1997	9	29	1733	272	Mon	17.9699974060059	12.729474067688	23.2105197906494	12.5853652954102	66.0151062011719	175
1997-09-30	1997	9	30	1734	273	Tue	18.660551071167	16.0950374603271	21.2260646820068	15.0872163772583	74.6027297973633	154
1997-10-01	1997	10	1	1735	274	Wed	20.572660446167	15.9852733612061	25.1600513458252	15.1705408096313	70.6696243286133	184
1997-10-02	1997	10	2	1736	275	Thu	15.7381181716919	11.954475402832	19.5217609405518	9.0746545791626	61.2205200195312	144
1997-10-03	1997	10	3	1737	276	Fri	14.6796550750732	11.153450012207	18.2058601379395	8.6011323928833	64.9833221435547	159
1997-10-04	1997	10	4	1738	277	Sat	15.7027778625488	11.2821865081787	20.1233692169189	10.6259679794312	66.469352722168	152
1997-10-05	1997	10	5	1739	278	Sun	13.8232097625732	10.3206510543823	17.3257713317871	9.61689186096191	68.9497146606445	153
1997-10-06	1997	10	6	1740	279	Mon	16.6870517730713	11.5427227020264	21.8313808441162	12.4872388839722	71.5470199584961	184
1997-10-07	1997	10	7	1741	280	Tue	14.0708608627319	11.4210329055786	16.7206878662109	8.55752944946289	71.5522918701172	146
1997-10-08	1997	10	8	1742	281	Wed	14.9357500076294	11.6818885803223	18.1896133422852	14.314754486084	91.5858840942383	125
1997-10-09	1997	10	9	1743	282	Thu	16.7883491516113	14.8643846511841	18.7123126983643	13.5851602554321	79.617546081543	162
1997-10-10	1997	10	10	1744	283	Fri	14.1196956634521	10.8787994384766	17.3605918884277	5.26247644424438	55.2070388793945	151
1997-10-11	1997	10	11	1745	284	Sat	11.0511674880981	9.32641696929932	12.775918006897	8.75033855438232	87.4074859619141	170
1997-10-12	1997	10	12	1746	285	Sun	10.4622211456299	8.48006820678711	12.4443740844727	2.51609396934509	59.7787437438965	164
1997-10-13	1997	10	13	1747	286	Mon	8.61780643463135	5.78922080993652	11.4463920593262	3.26981377601624	64.8678741455078	154
1997-10-14	1997	10	14	1748	287	Tue	7.25363445281982	3.45286321640015	11.0544052124023	1.33414840698242	63.4618110656738	153
1997-10-15	1997	10	15	1749	288	Wed	10.085693359375	7.25200748443604	12.919379234314	10.5910587310791	89.728157043457	175
1997-10-16	1997	10	16	1750	289	Thu	13.3427724838257	10.6452884674072	16.0402565002441	11.3334465026855	83.7168273925781	199
1997-10-17	1997	10	17	1751	290	Fri	16.5435066223145	13.7942276000977	19.2858123779297	12.1019697189331	71.6312026977539	170
1997-10-18	1997	10	18	1752	291	Sat	16.9209156036377	11.558614730835	22.2804050445557	12.8694982528687	72.8482284545898	151
1997-10-19	1997	10	19	1753	292	Sun	16.2933902740479	10.0330572128296	22.5519714355469	12.3972578048706	78.2008972167969	167
1997-10-20	1997	10	20	1754	293	Mon	12.8700304031372	11.0657777786255	14.6742839813232	9.38056659698486	83.2528305053711	143
1997-10-21	1997	10	21	1755	294	Tue	10.1649723052979	7.77787923812866	12.5531911849976	1.39681804180145	53.3638000488281	147
1997-10-22	1997	10	22	1756	295	Wed	8.26422786712646	2.80440831184387	13.7337551116943	3.64742183685303	66.6325836181641	151
1997-10-23	1997	10	23	1757	296	Thu	8.98368167877197	5.21762228012085	12.7497415542603	3.50555896759033	63.280086517334	171
1997-10-24	1997	10	24	1758	297	Fri	8.5315465927124	6.0539231300354	11.0091705322266	1.43622219562531	59.7369804382324	149
1997-10-25	1997	10	25	1759	298	Sat	7.27266407012939	2.61318778991699	11.9321403503418	1.99381160736084	64.4709320068359	168
1997-10-26	1997	10	26	1760	299	Sun	7.67877244949341	2.30703330039978	13.0505123138428	2.56504845619202	64.7420120239258	162
1997-10-27	1997	10	27	1761	300	Mon	8.79843997955322	4.90257835388184	12.6943025588989	6.02309608459473	78.9206314086914	181
1997-10-28	1997	10	28	1762	301	Tue	6.29035758972168	2.85296821594238	9.72774791717529	-8.31657600402832	35.294376373291	175
1997-10-29	1997	10	29	1763	302	Wed	5.89622116088867	-0.231043323874474	12.0234861373901	-5.98096513748169	43.3330154418945	174
1997-10-30	1997	10	30	1764	303	Thu	4.90580654144287	-1.22166979312897	11.0532140731812	-1.48109352588654	59.4802398681641	173
1997-10-31	1997	10	31	1765	304	Fri	6.33849477767944	-0.202457010746002	12.8794469833374	-1.30501914024353	52.9502601623535	181
1997-11-01	1997	11	1	1766	305	Sat	7.01630544662476	1.40429317951202	12.6283178329468	1.65211451053619	66.267448425293	183
1997-11-02	1997	11	2	1767	306	Sun	6.01190328598022	1.09211766719818	10.9316892623901	3.52934622764587	78.4576873779297	147
1997-11-03	1997	11	3	1768	307	Mon	8.13208389282227	4.99626636505127	11.2679014205933	6.05357456207275	79.4823303222656	200
1997-11-04	1997	11	4	1769	308	Tue	9.16836261749268	6.05802536010742	12.2787008285522	4.84785795211792	75.5273284912109	180
1997-11-05	1997	11	5	1770	309	Wed	12.7547636032104	10.2386350631714	15.2708921432495	10.0093793869019	77.7524337768555	183
1997-11-06	1997	11	6	1771	310	Thu	12.1039209365845	10.3086290359497	13.8989887237549	10.4881324768066	85.1025009155273	169
1997-11-07	1997	11	7	1772	311	Fri	11.1638669967651	8.83477401733398	13.5698509216309	5.27076578140259	68.4588317871094	168
1997-11-08	1997	11	8	1773	312	Sat	11.3789691925049	9.19182109832764	13.5661182403564	3.78105044364929	60.4319305419922	150
1997-11-09	1997	11	9	1774	313	Sun	8.79753494262695	7.07153415679932	10.5235376358032	4.89828443527222	77.1485214233398	153
1997-11-10	1997	11	10	1775	314	Mon	8.93690776824951	6.71052837371826	11.1632871627808	5.53066301345825	77.697021484375	159
1997-11-11	1997	11	11	1776	315	Tue	8.95397281646729	5.20260953903198	12.7053365707397	3.64509773254395	67.8845596313477	186
1997-11-12	1997	11	12	1777	316	Wed	7.03502941131592	2.5463011264801	11.523756980896	3.54270935058594	74.6437377929688	182
1997-11-13	1997	11	13	1778	317	Thu	6.18583536148071	2.34052705764771	10.0311441421509	3.5176408290863	75.0287170410156	183
1997-11-14	1997	11	14	1779	318	Fri	7.46916103363037	2.36614656448364	12.5721769332886	5.76913499832153	82.2604751586914	157
1997-11-15	1997	11	15	1780	319	Sat	11.8674736022949	9.0568733215332	14.6780738830566	12.5769281387329	92.7554779052734	173
1997-11-16	1997	11	16	1781	320	Sun	14.9354333877563	13.9501924514771	15.92067527771	13.0200099945068	86.1346893310547	153
1997-11-17	1997	11	17	1782	321	Mon	13.9263353347778	12.9388437271118	14.9138259887695	11.862699508667	84.2260971069336	163
1997-11-18	1997	11	18	1783	322	Tue	11.8202438354492	10.2062196731567	13.4342670440674	8.49997329711914	84.2103805541992	163
1997-11-19	1997	11	19	1784	323	Wed	11.7638673782349	10.5715799331665	12.9561548233032	10.1417655944824	85.7671585083008	201
1997-11-20	1997	11	20	1785	324	Thu	10.7181386947632	9.06409358978271	12.3721837997437	7.8628191947937	79.1136169433594	160
1997-11-21	1997	11	21	1786	325	Fri	8.94426536560059	6.73422813415527	11.1543025970459	5.20822334289551	76.358528137207	173
1997-11-22	1997	11	22	1787	326	Sat	8.62694644927979	5.33235025405884	11.9215431213379	6.16558027267456	82.3886642456055	144
1997-11-23	1997	11	23	1788	327	Sun	8.4600133895874	5.62348747253418	11.3057060241699	5.24972438812256	78.6865463256836	180
1997-11-24	1997	11	24	1789	328	Mon	7.5967435836792	6.07620143890381	9.03675365447998	5.07600784301758	79.8556823730469	164
1997-11-25	1997	11	25	1790	329	Tue	7.6512656211853	5.32297277450562	9.97955894470215	4.86514234542847	82.8996963500977	160
1997-11-26	1997	11	26	1791	330	Wed	9.55958652496338	7.69521379470825	11.349666595459	7.54466962814331	83.1667709350586	178
1997-11-27	1997	11	27	1792	331	Thu	10.1972360610962	8.8840160369873	11.5104570388794	9.37802124023438	88.3598709106445	182
1997-11-28	1997	11	28	1793	332	Fri	11.1426687240601	8.53383731842041	13.7514991760254	7.84755516052246	77.4788818359375	178
1997-11-29	1997	11	29	1794	333	Sat	9.8758020401001	8.22498226165771	11.5266208648682	6.76056957244873	82.2346572875977	145
1997-11-30	1997	11	30	1795	334	Sun	7.50596618652344	5.88048696517944	9.13144493103027	4.14991569519043	77.1283569335938	159
1997-12-01	1997	12	1	1796	335	Mon	3.90047717094421	1.36287331581116	6.43808078765869	1.7058516740799	79.0578994750977	165
1997-12-02	1997	12	2	1797	336	Tue	2.35301613807678	0.418677002191544	4.28735542297363	0.249382168054581	89.7544326782227	182
1997-12-03	1997	12	3	1798	337	Wed	2.33507490158081	0.515959680080414	4.15419006347656	0.904330551624298	86.9095687866211	209
1997-12-04	1997	12	4	1799	338	Thu	3.78573369979858	1.4491560459137	6.12231159210205	1.41787910461426	82.2284317016602	173
1997-12-05	1997	12	5	1800	339	Fri	3.33211994171143	-0.481526970863342	7.1457667350769	-0.228421121835709	77.38720703125	163
1997-12-06	1997	12	6	1801	340	Sat	6.64674806594849	2.44477605819702	10.8487195968628	4.57646656036377	72.6186752319336	177
1997-12-07	1997	12	7	1802	341	Sun	8.68261528015137	7.26103162765503	10.1041994094849	4.26281929016113	73.7889556884766	165
1997-12-08	1997	12	8	1803	342	Mon	10.6479730606079	8.59186744689941	12.7040796279907	7.90125465393066	79.0943832397461	184
1997-12-09	1997	12	9	1804	343	Tue	10.359787940979	8.06363677978516	12.6559410095215	7.40370798110962	78.1907577514648	165
1997-12-10	1997	12	10	1805	344	Wed	12.6646871566772	10.6193895339966	14.7099857330322	9.34055995941162	77.2938690185547	180
1997-12-11	1997	12	11	1806	345	Thu	11.8753318786621	9.68131160736084	14.0693521499634	7.84209489822388	72.6543807983398	167
1997-12-12	1997	12	12	1807	346	Fri	7.06531095504761	4.90033102035522	9.23029136657715	0.980355799198151	66.3187789916992	174
1997-12-13	1997	12	13	1808	347	Sat	4.96684885025024	1.80579948425293	8.12789821624756	2.25323700904846	78.9965438842773	176
1997-12-14	1997	12	14	1809	348	Sun	6.33386754989624	3.46163821220398	9.20609664916992	4.27115964889526	83.7479629516602	191
1997-12-15	1997	12	15	1810	349	Mon	4.60999345779419	3.54449439048767	5.67549276351929	0.37138432264328	74.1282577514648	191
1997-12-16	1997	12	16	1811	350	Tue	2.24128007888794	0.569523274898529	3.91303658485413	-2.28814101219177	74.7374038696289	162
1997-12-17	1997	12	17	1812	351	Wed	2.24121737480164	-0.640967965126038	5.12340307235718	-0.672909080982208	90.7167587280273	180
1997-12-18	1997	12	18	1813	352	Thu	5.90245532989502	1.97892928123474	9.92647075653076	8.14875984191895	94.2086486816406	190
1997-12-19	1997	12	19	1814	353	Fri	8.40148258209229	6.85088634490967	9.51487922668457	7.03319263458252	90.430290222168	201
1997-12-20	1997	12	20	1815	354	Sat	8.52317428588867	7.5257396697998	9.52060699462891	6.88549327850342	87.2938613891602	198
1997-12-21	1997	12	21	1816	355	Sun	6.17917490005493	4.32034111022949	8.03800868988037	4.743727684021	93.4443740844727	210
1997-12-22	1997	12	22	1817	356	Mon	6.21383714675903	4.2416729927063	8.18600082397461	3.94929361343384	77.8481369018555	180
1997-12-23	1997	12	23	1818	357	Tue	9.47319889068604	6.42476987838745	12.5216264724731	7.24755430221558	84.2743301391602	188
1997-12-24	1997	12	24	1819	358	Wed	11.7644948959351	10.0365333557129	13.4924564361572	11.0144739151001	90.4473648071289	185
1997-12-25	1997	12	25	1820	359	Thu	10.3749570846558	8.42806529998779	12.321849822998	7.12122201919556	80.6388778686523	192
1997-12-26	1997	12	26	1821	360	Fri	8.39769649505615	7.0383243560791	9.75706768035889	3.22690010070801	70.4444580078125	182
1997-12-27	1997	12	27	1822	361	Sat	6.12771558761597	4.17647981643677	8.07895183563232	3.29999995231628	78.7046813964844	181
1997-12-28	1997	12	28	1823	362	Sun	4.38513374328613	1.31835067272186	7.45191621780396	2.34409284591675	84.6329650878906	180
1997-12-29	1997	12	29	1824	363	Mon	5.82818365097046	2.7913281917572	8.86503887176514	4.2632884979248	85.4108810424805	191
1997-12-30	1997	12	30	1825	364	Tue	8.81965827941895	5.75843524932861	11.880880355835	7.0323166847229	81.6344757080078	214
1997-12-31	1997	12	31	1826	365	Wed	8.16966819763184	6.03008460998535	10.309250831604	2.57664728164673	68.5561294555664	195
1998-01-01	1998	1	1	1827	1	Thu	6.10812711715698	3.19806051254272	9.0181941986084	2.41185903549194	74.9200439453125	176
1998-01-02	1998	1	2	1828	2	Fri	7.90343761444092	5.17189121246338	10.6349849700928	5.98737668991089	84.0488128662109	194
1998-01-03	1998	1	3	1829	3	Sat	8.23415184020996	4.70444393157959	11.7638597488403	6.20427370071411	82.406120300293	204
1998-01-04	1998	1	4	1830	4	Sun	6.89570713043213	4.63381290435791	9.15760040283203	3.49421048164368	71.4282913208008	175
1998-01-05	1998	1	5	1831	5	Mon	5.11178207397461	2.81997537612915	7.40358924865723	1.062420129776	74.8593521118164	192
1998-01-06	1998	1	6	1832	6	Tue	6.49094438552856	1.53703641891479	11.4448537826538	3.53065609931946	86.2226028442383	216
1998-01-07	1998	1	7	1833	7	Wed	7.74142456054688	4.28156423568726	11.2012853622437	1.27218496799469	59.7481842041016	209
1998-01-08	1998	1	8	1834	8	Thu	9.10400199890137	5.75264310836792	12.4553604125977	7.04246044158936	74.0190277099609	172
1998-01-09	1998	1	9	1835	9	Fri	12.5771245956421	10.6475353240967	14.5067129135132	8.8906364440918	74.210334777832	173
1998-01-10	1998	1	10	1836	10	Sat	10.6254720687866	8.01313018798828	13.237813949585	7.25691080093384	77.9072494506836	204
1998-01-11	1998	1	11	1837	11	Sun	8.47035694122314	5.63251876831055	11.3081951141357	6.40972137451172	81.8359985351562	196
1998-01-12	1998	1	12	1838	12	Mon	10.3765020370483	8.68678951263428	12.0662136077881	8.84384632110596	84.5064849853516	179
1998-01-13	1998	1	13	1839	13	Tue	10.5047197341919	8.4574670791626	12.5519723892212	7.33951616287231	77.503662109375	195
1998-01-14	1998	1	14	1840	14	Wed	8.33833122253418	6.29107332229614	10.3855895996094	0.900652647018433	60.4397659301758	210
1998-01-15	1998	1	15	1841	15	Thu	8.41384315490723	5.22331953048706	11.6043672561646	7.13636684417725	79.5572509765625	174
1998-01-16	1998	1	16	1842	16	Fri	7.38715600967407	5.64351177215576	9.13079929351807	3.27917695045471	73.5030212402344	163
1998-01-17	1998	1	17	1843	17	Sat	6.97422456741333	3.60297107696533	10.3454780578613	2.99532246589661	71.5675506591797	188
1998-01-18	1998	1	18	1844	18	Sun	7.52117729187012	5.97515058517456	9.06720352172852	5.20140933990479	83.6177444458008	183
1998-01-19	1998	1	19	1845	19	Mon	5.00724411010742	3.10911178588867	6.90537643432617	-1.85503685474396	60.1073799133301	179
1998-01-20	1998	1	20	1846	20	Tue	2.83030319213867	0.566709756851196	5.09389638900757	-2.69693684577942	65.4008865356445	178
1998-01-21	1998	1	21	1847	21	Wed	3.76511406898499	-0.161273926496506	7.6915020942688	-0.95525461435318	65.6069641113281	125
1998-01-22	1998	1	22	1848	22	Thu	3.59642624855042	0.790516793727875	6.40233612060547	1.32484745979309	74.98681640625	182
1998-01-23	1998	1	23	1849	23	Fri	1.4327427148819	-1.6427891254425	4.5082745552063	-1.38207161426544	76.1218109130859	182
1998-01-24	1998	1	24	1850	24	Sat	4.10899257659912	1.58004117012024	6.63794422149658	-1.55892908573151	64.1512985229492	187
1998-01-25	1998	1	25	1851	25	Sun	3.30290341377258	2.1017153263092	4.50409126281738	-2.23834419250488	65.9358749389648	185
1998-01-26	1998	1	26	1852	26	Mon	3.54314255714417	1.5656566619873	5.52062845230103	-2.86073780059814	62.6195068359375	201
1998-01-27	1998	1	27	1853	27	Tue	2.58824992179871	1.07867360115051	4.09782600402832	1.0315318107605	84.0273361206055	194
1998-01-28	1998	1	28	1854	28	Wed	2.83171200752258	1.00333368778229	4.66008996963501	-2.43513894081116	68.1682662963867	215
1998-01-29	1998	1	29	1855	29	Thu	4.12683343887329	0.936063528060913	7.31760263442993	2.81141066551208	82.8603668212891	175
1998-01-30	1998	1	30	1856	30	Fri	4.64894437789917	1.92071080207825	7.37717819213867	1.48990869522095	78.4515762329102	162
1998-01-31	1998	1	31	1857	31	Sat	4.42865657806396	2.38864326477051	6.46866989135742	0.73894864320755	72.755256652832	180
1998-02-01	1998	2	1	1858	32	Sun	0.288552194833755	-2.41448926925659	2.99159336090088	-5.48530673980713	66.9203109741211	151
1998-02-02	1998	2	2	1859	33	Mon	2.08122730255127	-2.48560214042664	6.64805746078491	-1.03776109218597	74.1751480102539	187
1998-02-03	1998	2	3	1860	34	Tue	2.666588306427	-0.814507305622101	6.14768362045288	-4.12216329574585	61.3746147155762	201
1998-02-04	1998	2	4	1861	35	Wed	4.35707473754883	-0.600178897380829	9.31432819366455	0.530909717082977	72.145751953125	212
1998-02-05	1998	2	5	1862	36	Thu	6.28046655654907	1.76954197883606	10.7913913726807	1.08755481243134	63.2643394470215	192
1998-02-06	1998	2	6	1863	37	Fri	7.60896301269531	5.80421543121338	9.41371059417725	2.80724835395813	66.5017242431641	190
1998-02-07	1998	2	7	1864	38	Sat	6.53404521942139	3.93900918960571	9.1290807723999	0.131779998540878	65.0505218505859	206
1998-02-08	1998	2	8	1865	39	Sun	6.4420747756958	1.72634410858154	11.1578054428101	3.28275895118713	74.5593795776367	172
1998-02-09	1998	2	9	1866	40	Mon	7.94987964630127	5.18589401245117	10.7138643264771	4.9475474357605	78.6769561767578	188
1998-02-10	1998	2	10	1867	41	Tue	9.2314510345459	6.63679122924805	11.8261117935181	4.73136520385742	69.0215759277344	170
1998-02-11	1998	2	11	1868	42	Wed	11.0181617736816	7.64971971511841	14.386604309082	5.80780839920044	69.0212478637695	211
1998-02-12	1998	2	12	1869	43	Thu	11.6936006546021	8.31867027282715	15.0685300827026	8.69960117340088	80.4621047973633	177
1998-02-13	1998	2	13	1870	44	Fri	13.599175453186	8.74608039855957	18.4522705078125	6.60716342926025	59.441162109375	194
1998-02-14	1998	2	14	1871	45	Sat	11.9208345413208	6.25238943099976	17.5892810821533	5.34134435653687	62.2971343994141	201
1998-02-15	1998	2	15	1872	46	Sun	11.4875192642212	6.32020425796509	16.6548347473145	5.03923606872559	61.6155242919922	178
1998-02-16	1998	2	16	1873	47	Mon	10.3427238464355	8.2202033996582	12.4652442932129	4.60893821716309	65.2205123901367	176
1998-02-17	1998	2	17	1874	48	Tue	8.81155014038086	4.29183053970337	13.3312683105469	3.41975998878479	64.5919723510742	194
1998-02-18	1998	2	18	1875	49	Wed	8.06076526641846	3.97515249252319	12.1463785171509	2.86045789718628	70.1421585083008	182
1998-02-19	1998	2	19	1876	50	Thu	9.36298274993896	5.75401258468628	12.9719524383545	8.17155265808105	80.814826965332	203
1998-02-20	1998	2	20	1877	51	Fri	11.4181299209595	7.86866617202759	14.9675922393799	6.62186717987061	72.5982055664062	180
1998-02-21	1998	2	21	1878	52	Sat	10.0994033813477	8.13956642150879	12.0592393875122	7.91775989532471	83.9688415527344	187
1998-02-22	1998	2	22	1879	53	Sun	6.87920379638672	3.84402894973755	9.91437816619873	0.180938884615898	63.6645774841309	177
1998-02-23	1998	2	23	1880	54	Mon	7.25570726394653	3.10089111328125	11.4105234146118	5.99314022064209	83.8293609619141	152
1998-02-24	1998	2	24	1881	55	Tue	8.54084205627441	5.72315883636475	11.3585262298584	5.49763917922974	76.1118774414062	190
1998-02-25	1998	2	25	1882	56	Wed	9.3931245803833	5.45297908782959	13.3332710266113	3.55876088142395	63.317195892334	195
1998-02-26	1998	2	26	1883	57	Thu	7.45043992996216	5.37443161010742	9.52644824981689	2.64755463600159	67.7384796142578	183
1998-02-27	1998	2	27	1884	58	Fri	8.85587024688721	7.74317646026611	9.96856307983398	0.678155779838562	55.8363075256348	206
1998-02-28	1998	2	28	1885	59	Sat	5.90814542770386	3.41292095184326	8.40336990356445	-4.19783926010132	49.9475021362305	178
1998-03-01	1998	3	1	1886	60	Sun	5.84108209609985	1.17858219146729	10.5035820007324	-0.119426473975182	60.0045280456543	179
1998-03-02	1998	3	2	1887	61	Mon	8.58037376403809	5.91652727127075	11.2442207336426	4.92410945892334	76.3625793457031	186
1998-03-03	1998	3	3	1888	62	Tue	11.5722780227661	8.41509246826172	14.7294645309448	10.4366207122803	82.4265823364258	198
1998-03-04	1998	3	4	1889	63	Wed	9.72181701660156	7.28506278991699	12.1585702896118	0.929007172584534	61.2828063964844	160
1998-03-05	1998	3	5	1890	64	Thu	8.08856582641602	4.89661741256714	11.2805137634277	-3.39090943336487	45.3755187988281	191
1998-03-06	1998	3	6	1891	65	Fri	9.75502777099609	7.01904010772705	12.4910144805908	9.88387298583984	91.1465301513672	182
1998-03-07	1998	3	7	1892	66	Sat	10.9514179229736	8.82710838317871	13.0757255554199	4.77208614349365	62.7351684570312	154
1998-03-08	1998	3	8	1893	67	Sun	7.49565410614014	4.86750411987305	10.1238050460815	4.36419820785522	78.992431640625	180
1998-03-09	1998	3	9	1894	68	Mon	5.0589165687561	-0.147705569863319	10.2655391693115	-2.8937726020813	50.8026123046875	156
1998-03-10	1998	3	10	1895	69	Tue	4.87027597427368	1.67524290084839	8.06530857086182	-1.54334628582001	58.1472129821777	175
1998-03-11	1998	3	11	1896	70	Wed	7.18153190612793	5.48252010345459	8.88054466247559	1.0025190114975	66.4608001708984	192
1998-03-12	1998	3	12	1897	71	Thu	4.72544622421265	1.71758556365967	7.73330593109131	-3.50838422775269	55.2819366455078	173
1998-03-13	1998	3	13	1898	72	Fri	7.70434713363647	4.98508405685425	10.4236106872559	6.53256320953369	83.6984252929688	182
1998-03-14	1998	3	14	1899	73	Sat	7.48288440704346	3.77250361442566	11.193265914917	4.11927556991577	75.3022613525391	199
1998-03-15	1998	3	15	1900	74	Sun	9.1924934387207	7.57995414733887	10.8050336837769	5.21818208694458	73.0003128051758	194
1998-03-16	1998	3	16	1901	75	Mon	9.59664535522461	8.08738040924072	11.1059093475342	1.96053040027618	58.2932395935059	185
1998-03-17	1998	3	17	1902	76	Tue	10.5690546035767	8.24276351928711	12.8953466415405	4.36722898483276	64.2288284301758	171
1998-03-18	1998	3	18	1903	77	Wed	10.3225212097168	6.0924654006958	14.5525770187378	4.30187368392944	62.1735382080078	171
1998-03-19	1998	3	19	1904	78	Thu	8.38257217407227	3.80916523933411	12.9559803009033	0.329530566930771	55.3887557983398	169
1998-03-20	1998	3	20	1905	79	Fri	8.38985633850098	3.64104247093201	13.1386699676514	3.56127166748047	64.7293701171875	177
1998-03-21	1998	3	21	1906	80	Sat	9.61662197113037	8.32043552398682	10.9128074645996	2.50604343414307	62.023551940918	174
1998-03-22	1998	3	22	1907	81	Sun	9.077467918396	5.89262771606445	12.2623090744019	1.81244933605194	59.4161834716797	173
1998-03-23	1998	3	23	1908	82	Mon	7.27016544342041	4.51706457138062	10.023265838623	2.13968420028687	65.9908599853516	184
1998-03-24	1998	3	24	1909	83	Tue	6.25773620605469	2.58847880363464	9.92699337005615	-2.91238856315613	50.3286781311035	170
1998-03-25	1998	3	25	1910	84	Wed	6.9976658821106	5.11948442459106	8.87584686279297	3.82212114334106	79.549201965332	172
1998-03-26	1998	3	26	1911	85	Thu	9.12179183959961	7.00545644760132	11.2381277084351	8.62066173553467	88.2195510864258	161
1998-03-27	1998	3	27	1912	86	Fri	12.2488880157471	10.2878313064575	14.2099437713623	9.31517601013184	77.8420639038086	165
1998-03-28	1998	3	28	1913	87	Sat	13.2301807403564	9.35755157470703	17.1034603118896	9.02275848388672	71.6511077880859	179
1998-03-29	1998	3	29	1914	88	Sun	14.0558748245239	10.3051605224609	17.8065891265869	10.4385414123535	72.7175674438477	179
1998-03-30	1998	3	30	1915	89	Mon	14.2783164978027	12.4708852767944	16.0857486724854	8.92418956756592	73.1842727661133	182
1998-03-31	1998	3	31	1916	90	Tue	10.7727041244507	6.54943513870239	14.9718971252441	5.68353033065796	63.4728546142578	196
1998-04-01	1998	4	1	1917	91	Wed	9.6764965057373	7.24944162368774	12.1090631484985	8.28557586669922	87.7519836425781	184
1998-04-02	1998	4	2	1918	92	Thu	11.2313022613525	8.66163158416748	13.7550230026245	6.60680484771729	70.1061477661133	155
1998-04-03	1998	4	3	1919	93	Fri	10.7747001647949	8.12932586669922	13.5132455825806	2.34240365028381	55.1026840209961	182
1998-04-04	1998	4	4	1920	94	Sat	10.8596239089966	8.08270740509033	13.586462020874	5.84996366500854	67.8046875	190
1998-04-05	1998	4	5	1921	95	Sun	10.6194143295288	7.70919942855835	13.5296287536621	4.75164175033569	63.7505950927734	169
1998-04-06	1998	4	6	1922	96	Mon	10.4985027313232	7.94305753707886	13.0539474487305	5.8913459777832	72.0108261108398	181
1998-04-07	1998	4	7	1923	97	Tue	9.83490943908691	5.82886123657227	13.8409576416016	3.67665767669678	63.3295707702637	184
1998-04-08	1998	4	8	1924	98	Wed	8.73549747467041	4.5110764503479	12.9599180221558	3.44931674003601	63.9394187927246	178
1998-04-09	1998	4	9	1925	99	Thu	8.22076606750488	6.17322444915771	10.2683086395264	4.58255577087402	72.3427200317383	162
1998-04-10	1998	4	10	1926	100	Fri	6.71076726913452	3.83895993232727	9.58257389068604	3.63743472099304	79.9830322265625	183
1998-04-11	1998	4	11	1927	101	Sat	5.9764347076416	4.32967090606689	7.62319850921631	2.41095685958862	74.5196228027344	162
1998-04-12	1998	4	12	1928	102	Sun	4.38991785049438	-0.0132463276386261	8.79308223724365	-6.24902248382568	44.9586219787598	148
1998-04-13	1998	4	13	1929	103	Mon	4.61047410964966	0.390002816915512	8.83094596862793	-6.7808723449707	43.5346641540527	146
1998-04-14	1998	4	14	1930	104	Tue	4.59211397171021	0.644374787807465	8.53985214233398	-0.952153742313385	59.0762634277344	186
1998-04-15	1998	4	15	1931	105	Wed	3.47217726707458	0.900226354598999	6.04412794113159	1.21759903430939	87.7493515014648	169
1998-04-16	1998	4	16	1932	106	Thu	5.04612922668457	1.50135052204132	8.59090805053711	1.04683375358582	66.1169738769531	193
1998-04-17	1998	4	17	1933	107	Fri	5.56312656402588	3.55664777755737	7.56960582733154	1.71939468383789	70.6249084472656	174
1998-04-18	1998	4	18	1934	108	Sat	5.99478578567505	3.76260828971863	8.22696304321289	2.73597574234009	78.186149597168	158
1998-04-19	1998	4	19	1935	109	Sun	9.67956161499023	6.14337873458862	13.2157440185547	3.89432644844055	64.3265686035156	156
1998-04-20	1998	4	20	1936	110	Mon	10.5645084381104	7.16200637817383	13.9670104980469	3.28993964195251	60.5274353027344	179
1998-04-21	1998	4	21	1937	111	Tue	10.1484832763672	6.44158601760864	13.8553810119629	5.39370727539062	63.6709823608398	171
1998-04-22	1998	4	22	1938	112	Wed	16.0607376098633	10.0520505905151	22.0694236755371	8.18148517608643	55.3231811523438	177
1998-04-23	1998	4	23	1939	113	Thu	13.6733322143555	10.693696975708	16.6529655456543	9.34963512420654	84.5594024658203	175
1998-04-24	1998	4	24	1940	114	Fri	12.1568775177002	8.67104530334473	15.64271068573	8.24998188018799	72.5508575439453	144
1998-04-25	1998	4	25	1941	115	Sat	13.2268314361572	9.48341274261475	16.9685573577881	4.83598947525024	61.3606338500977	178
1998-04-26	1998	4	26	1942	116	Sun	11.0208024978638	6.9915599822998	15.0500431060791	5.20676422119141	61.448616027832	160
1998-04-27	1998	4	27	1943	117	Mon	10.3839092254639	6.00554656982422	14.7622718811035	4.59872913360596	60.8137741088867	148
1998-04-28	1998	4	28	1944	118	Tue	10.654709815979	6.50665712356567	14.8027629852295	4.76107692718506	61.3691139221191	177
1998-04-29	1998	4	29	1945	119	Wed	11.4332504272461	6.61606740951538	16.2504348754883	5.38720512390137	57.0679206848145	175
1998-04-30	1998	4	30	1946	120	Thu	10.3490476608276	8.49490261077881	12.2031917572021	4.47039699554443	66.8230285644531	168
1998-05-01	1998	5	1	1947	121	Fri	8.56164264678955	7.52868890762329	9.59459590911865	5.83493185043335	82.3981704711914	154
1998-05-02	1998	5	2	1948	122	Sat	11.0865840911865	7.41004133224487	14.763126373291	2.72466635704041	57.5618896484375	169
1998-05-03	1998	5	3	1949	123	Sun	9.41134262084961	7.13620471954346	11.6864805221558	2.75496411323547	63.516529083252	157
1998-05-04	1998	5	4	1950	124	Mon	9.23449802398682	2.44757103919983	16.0214252471924	3.70860290527344	55.9585266113281	155
1998-05-05	1998	5	5	1951	125	Tue	11.5609846115112	9.06787204742432	14.0540981292725	5.79615354537964	67.6436538696289	179
1998-05-06	1998	5	6	1952	126	Wed	13.7446537017822	10.203595161438	17.2857112884521	6.68747997283936	60.2279205322266	177
1998-05-07	1998	5	7	1953	127	Thu	13.9431915283203	11.517237663269	16.3691425323486	6.90216064453125	63.2170104980469	168
1998-05-08	1998	5	8	1954	128	Fri	15.9041948318481	8.31843280792236	23.489953994751	8.67546558380127	51.4301147460938	154
1998-05-09	1998	5	9	1955	129	Sat	19.031421661377	15.163537979126	22.8993072509766	7.52528667449951	45.2864227294922	158
1998-05-10	1998	5	10	1956	130	Sun	17.4542179107666	12.1712970733643	22.7371368408203	10.0837841033936	55.5841064453125	159
1998-05-11	1998	5	11	1957	131	Mon	16.0664100646973	10.1535501480103	21.9792709350586	11.1357450485229	68.5469284057617	164
1998-05-12	1998	5	12	1958	132	Tue	16.2037925720215	10.4529619216919	21.9546241760254	11.8337755203247	73.5462646484375	159
1998-05-13	1998	5	13	1959	133	Wed	17.8266181945801	10.7566595077515	24.8965759277344	12.9257373809814	72.1032562255859	137
1998-05-14	1998	5	14	1960	134	Thu	19.9075222015381	15.5940780639648	24.2209644317627	15.1019916534424	70.6326370239258	142
1998-05-15	1998	5	15	1961	135	Fri	18.4139270782471	11.4142942428589	25.4135627746582	9.92392253875732	49.6623840332031	162
1998-05-16	1998	5	16	1962	136	Sat	16.8318939208984	10.2905311584473	23.3732585906982	8.58731174468994	51.1293029785156	157
1998-05-17	1998	5	17	1963	137	Sun	15.0793972015381	9.22357559204102	20.9352188110352	6.47357177734375	48.1030807495117	149
1998-05-18	1998	5	18	1964	138	Mon	15.8543252944946	8.42149257659912	23.2871589660645	8.03115367889404	49.7177963256836	155
1998-05-19	1998	5	19	1965	139	Tue	16.75390625	10.1887836456299	23.3190307617188	4.20457124710083	35.7414627075195	160
1998-05-20	1998	5	20	1966	140	Wed	17.754545211792	11.4182577133179	24.0908355712891	9.18566608428955	48.823600769043	162
1998-05-21	1998	5	21	1967	141	Thu	15.3054780960083	12.8712778091431	17.7317695617676	8.04030990600586	61.8214340209961	162
1998-05-22	1998	5	22	1968	142	Fri	12.1917934417725	7.4687294960022	16.9148578643799	4.55379247665405	54.0268211364746	167
1998-05-23	1998	5	23	1969	143	Sat	13.662935256958	10.527268409729	16.7986030578613	8.03071975708008	66.4181289672852	146
1998-05-24	1998	5	24	1970	144	Sun	14.8609285354614	11.6435146331787	18.0783424377441	9.51098251342773	71.4429626464844	154
1998-05-25	1998	5	25	1971	145	Mon	15.015251159668	11.1442613601685	18.8862419128418	8.28200912475586	61.2271919250488	159
1998-05-26	1998	5	26	1972	146	Tue	13.579460144043	10.6941957473755	16.4647254943848	9.1576623916626	85.7459182739258	135
1998-05-27	1998	5	27	1973	147	Wed	9.5602855682373	7.27629899978638	11.8442716598511	6.39114761352539	81.9038162231445	168
1998-05-28	1998	5	28	1974	148	Thu	12.6206169128418	8.57700729370117	16.6642265319824	8.04651069641113	70.5360260009766	157
1998-05-29	1998	5	29	1975	149	Fri	15.2418537139893	11.330810546875	19.1528968811035	5.87315368652344	50.2432594299316	157
1998-05-30	1998	5	30	1976	150	Sat	14.9036016464233	8.02182102203369	21.7853832244873	5.90913057327271	41.0749244689941	158
1998-05-31	1998	5	31	1977	151	Sun	16.047513961792	11.9802560806274	20.1147727966309	7.77248525619507	56.8039321899414	146
1998-06-01	1998	6	1	1978	152	Mon	15.6858472824097	9.86926364898682	21.5024318695068	7.79687404632568	48.9607734680176	143
1998-06-02	1998	6	2	1979	153	Tue	16.0650157928467	13.255931854248	18.8740978240967	11.3086843490601	70.7942276000977	163
1998-06-03	1998	6	3	1980	154	Wed	14.9325122833252	11.8332252502441	18.0317993164062	10.6392002105713	71.5517501831055	152
1998-06-04	1998	6	4	1981	155	Thu	13.1073789596558	10.1287660598755	16.0859909057617	8.99184226989746	73.9518814086914	156
1998-06-05	1998	6	5	1982	156	Fri	13.260066986084	9.81733989715576	16.7027950286865	10.0732908248901	72.0633239746094	154
1998-06-06	1998	6	6	1983	157	Sat	18.3177547454834	13.4097986221313	23.2257080078125	14.1599750518799	72.7659225463867	160
1998-06-07	1998	6	7	1984	158	Sun	15.7871837615967	11.4287347793579	20.1456336975098	8.79014682769775	57.0089378356934	144
1998-06-08	1998	6	8	1985	159	Mon	13.9049091339111	10.9821500778198	16.8276672363281	10.3847980499268	72.6559906005859	154
1998-06-09	1998	6	9	1986	160	Tue	16.7064743041992	14.5541820526123	18.8587646484375	12.8149223327637	77.6673583984375	166
1998-06-10	1998	6	10	1987	161	Wed	14.1851215362549	11.5121002197266	16.8581447601318	10.0587472915649	78.2737426757812	147
1998-06-11	1998	6	11	1988	162	Thu	11.2026596069336	9.15338611602783	13.2519330978394	7.53477048873901	83.8984527587891	160
1998-06-12	1998	6	12	1989	163	Fri	12.0700702667236	6.57710361480713	17.5630378723145	1.77456259727478	45.3483848571777	149
1998-06-13	1998	6	13	1990	164	Sat	12.656886100769	10.5960569381714	14.717716217041	10.34264087677	85.1270523071289	157
1998-06-14	1998	6	14	1991	165	Sun	15.0567169189453	11.645396232605	18.4680366516113	10.0356073379517	68.2704086303711	173
1998-06-15	1998	6	15	1992	166	Mon	14.2321643829346	11.6254024505615	16.8389263153076	10.6621742248535	81.6229476928711	148
1998-06-16	1998	6	16	1993	167	Tue	14.5587635040283	11.6013278961182	17.5162010192871	8.4450626373291	64.4002532958984	143
1998-06-17	1998	6	17	1994	168	Wed	14.0528650283813	9.98807621002197	18.1375465393066	8.68764877319336	63.0152931213379	156
1998-06-18	1998	6	18	1995	169	Thu	15.5677299499512	12.1514463424683	18.97776222229	12.7511940002441	79.1618423461914	174
1998-06-19	1998	6	19	1996	170	Fri	19.858865737915	14.1431264877319	25.5319213867188	12.4432077407837	57.9558258056641	153
1998-06-20	1998	6	20	1997	171	Sat	22.1289253234863	16.0455722808838	28.2122783660889	15.4442834854126	58.974853515625	167
1998-06-21	1998	6	21	1998	172	Sun	21.460542678833	17.2247066497803	25.6963787078857	12.5785417556763	56.5923004150391	172
1998-06-22	1998	6	22	1999	173	Mon	16.5234336853027	12.1693620681763	20.8775062561035	8.93778705596924	56.3682594299316	142
[truncated: 3,114 more rows]
